# Supplementary material for: Proteomic profiling reveals biomarkers and pathways in type 2 diabetes risk
Source: JCI Insight. 2021 Mar 8;6(5):e144392. doi: 10.1172/jci.insight.144392 (PMC8021115; doi:10.1172/jci.insight.144392)
Supplement: Supplemental Tables 1-9 [file jciinsight-6-144392-s290.xlsx]

## Sheet: Supp Table of Contents
Supplemental Table of Contents
Supplemental Table 1. Protein associations with incident T2DM in age-, sex-, and batch-adjusted models
Supplemental Table 2. Protein associations with incident T2DM in multivariable-adjusted models
Supplemental Table 3. Proteins associations with incident T2DM with further adjustments for additional clincial risk factors in FHS
Supplemental Table 4. Rare and low-frequency exonic SNPs associated with age-, sex-, batch-adjusted incident T2DM proteins
Supplemental Table 5. The association of "damaging" rare and low frequency genetic variants with diabetes and glycemic traits in publicly available datasets
Supplemental Table 6. FHS-MDCS GWAS pQTL for age-, sex-, batch-adjusted incident T2DM proteins
Supplemental Table 7. Intra- and inter-proteomic assay coefficient of variations in FHS and MDCS
Supplemental Table 8. Orthogonal data supporting aptamer-specificity
Supplemental Table 9. PKM peptide sequences, charge states and transition ions used for scheduled MRM analysis

## Sheet: Supp Table 1 
Supplemental Table 1. Protein associations with incident T2DM in age-, sex- and batch-adjusted models
					Age-, sex-, and batch-adjusted Models
					Meta-analyses					FHS					MDCS
Target	Target Protein Full Name	UniProt	EntrezGeneSymbol	Aptamer Sequence ID	HR	Lower 95% CI	Upper 95% CI	P	n	HR	Lower 95% CI	Upper 95% CI	P	n	HR	Lower 95% CI	Upper 95% CI	P	n
Adiponectin	Adiponectin	Q15848	ADIPOQ	3554-24	0.534077	0.420058	0.648097	4.19279e-27	2839	0.410673	0.343051	0.491625	3.17165e-22	1618	0.637063	0.549757	0.738233	2.02543e-09	1221
Factor H	Complement factor H	P08603	CFH	4159-130	1.67514	1.56986	1.78043	7.7049e-22	2839	1.83291	1.54117	2.17988	7.37946e-12	1618	1.58931	1.39205	1.81453	7.28367e-12	1221
SHBG	Sex hormone-binding globulin	P04278	SHBG	4929-55	0.597751	0.492446	0.703055	9.91846e-22	2839	0.547718	0.460291	0.651751	1.16264e-11	1618	0.62878	0.55085	0.717734	6.30455e-12	1221
WFKN2	WAP, Kazal, immunoglobulin, Kunitz and NTR domain-containing protein 2	Q8TEU8	WFIKKN2	3235-50	0.629625	0.529547	0.729702	1.29759e-19	2839	0.493378	0.418543	0.581592	3.83786e-17	1618	0.726628	0.640545	0.82428	6.91775e-07	1221
Aminoacylase-1	Aminoacylase-1	Q03154	ACY1	3343-1	1.61815	1.51136	1.72494	1.0168e-18	2839	1.78469	1.50652	2.11422	2.08011e-11	1618	1.517	1.32205	1.74069	2.88131e-09	1221
UNC5H4	Netrin receptor UNC5D	Q6UXZ4	UNC5D	5140-56	0.631126	0.528911	0.733341	1.0903e-18	2839	0.525745	0.441931	0.625456	3.98263e-13	1618	0.695292	0.612716	0.788997	1.7618e-08	1221
Gelsolin	Gelsolin	P06396	GSN	4775-34	0.630183	0.527594	0.732772	1.12648e-18	2839	0.57566	0.484483	0.683997	3.45393e-10	1618	0.662212	0.582865	0.752362	2.46029e-10	1221
PAI-1	Plasminogen activator inhibitor 1	P05121	SERPINE1	2925-9	1.53804	1.44106	1.63503	3.30884e-18	2839	2.10138	1.77069	2.49383	1.89326e-17	1618	1.32724	1.17989	1.49299	2.41599e-06	1221
Afamin	Afamin	P43652	AFM	4763-31	1.55286	1.45369	1.65203	3.37626e-18	2839	1.65711	1.40866	1.94939	1.10022e-09	1618	1.49405	1.31822	1.69333	3.28492e-10	1221
FTCD	Formimidoyltransferase-cyclodeaminase	O95954	FTCD	9213-24	1.57225	1.46312	1.68138	4.39432e-16	2146	1.73724	1.39081	2.16996	1.13267e-06	925	1.52328	1.34397	1.72651	4.50519e-11	1221
IGFBP-1	Insulin-like growth factor-binding protein 1	P08833	IGFBP1	2771-35	0.650282	0.545118	0.755446	1.05169e-15	2839	0.510289	0.428158	0.608176	5.731e-14	1618	0.744898	0.653202	0.849466	1.11191e-05	1221
IGFBP-2	Insulin-like growth factor-binding protein 2	P18065	IGFBP2	8469-41	0.631521	0.517706	0.745336	2.46984e-15	2146	0.563408	0.448779	0.707315	7.66912e-07	925	0.656054	0.575243	0.748216	3.28052e-10	1221
LG3BP	Galectin-3-binding protein	Q08380	LGALS3BP	5000-52	1.47727	1.3804	1.57414	2.89673e-15	2839	1.71947	1.46597	2.0168	2.72781e-11	1618	1.35186	1.19668	1.52715	1.25774e-06	1221
Factor I	Complement factor I	P05156	CFI	2567-5	1.52718	1.42206	1.6323	2.90477e-15	2839	1.80824	1.51409	2.15952	6.17205e-11	1618	1.39408	1.22359	1.58831	5.97515e-07	1221
Growth hormone receptor	Growth hormone receptor	P10912	GHR	2948-58	1.51181	1.40773	1.61589	7.07865e-15	2839	1.69413	1.42568	2.01313	2.11221e-09	1618	1.41645	1.24315	1.61391	1.70686e-07	1221
RGMB	RGM domain family member B	Q6NW40	RGMB	3331-8	0.668595	0.565814	0.771375	1.62814e-14	2839	0.564749	0.477564	0.667851	2.41374e-11	1618	0.740077	0.649808	0.842887	5.75074e-06	1221
GFRa-1	GDNF family receptor alpha-1	P56159	GFRA1	3314-74	1.45288	1.35748	1.54827	1.65753e-14	2839	1.57063	1.33162	1.85255	8.30936e-08	1618	1.3972	1.24307	1.57045	2.04172e-08	1221
C5a	C5a anaphylatoxin	P01031	C5	2851-63	1.46804	1.36904	1.56705	2.94129e-14	2839	1.68889	1.42505	2.00156	1.47458e-09	1618	1.36593	1.20925	1.54291	5.26119e-07	1221
TGF-b R III	Transforming growth factor beta receptor type 3	Q03167	TGFBR3	3009-3	0.677836	0.57748	0.778192	3.09191e-14	2839	0.574791	0.486997	0.678413	5.83117e-11	1618	0.74571	0.657368	0.845924	5.09486e-06	1221
Met	Hepatocyte growth factor receptor	P08581	MET	2837-3	0.670945	0.567121	0.774768	4.93305e-14	2839	0.546427	0.461619	0.646817	2.17203e-12	1618	0.760463	0.666599	0.867544	4.62268e-05	1221
CRP	C-reactive protein	P02741	CRP	4337-49	1.45022	1.35341	1.54702	5.23741e-14	2839	1.62365	1.38295	1.90624	3.21375e-09	1618	1.35943	1.20404	1.53488	7.12008e-07	1221
HGF	Hepatocyte growth factor	P14210	HGF	2681-23	1.44362	1.34586	1.54138	1.82531e-13	2839	1.56938	1.33698	1.84218	3.55883e-08	1618	1.37391	1.21445	1.55431	4.49354e-07	1221
NCAM-120	Neural cell adhesion molecule 1, 120 kDa isoform	P13591	NCAM1	4498-62	0.685367	0.58432	0.786414	2.33338e-13	2839	0.508334	0.429004	0.602334	5.45768e-15	1618	0.807685	0.712222	0.915944	0.000874457	1221
TSG-6	Tumor necrosis factor-inducible gene 6 protein	P98066	TNFAIP6	5036-50	0.688223	0.588279	0.788167	2.34528e-13	2839	0.56896	0.481497	0.672311	3.53953e-11	1618	0.765462	0.675663	0.867195	2.69244e-05	1221
TSP2	Thrombospondin-2	P35442	THBS2	3339-33	1.45365	1.35212	1.55517	5.12479e-13	2839	1.70952	1.444	2.02385	4.77485e-10	1618	1.32602	1.16778	1.50569	1.34699e-05	1221
PGCB	Brevican core protein	Q96GW7	BCAN	3461-58	0.690413	0.588749	0.792076	9.17647e-13	2839	0.55447	0.464422	0.661978	6.92552e-11	1618	0.768805	0.67907	0.870398	3.29691e-05	1221
ApoM	Apolipoprotein M	O95445	APOM	14125-5	0.667723	0.55583	0.779617	1.49838e-12	2146	0.482138	0.383478	0.606182	4.23163e-10	925	0.739562	0.650543	0.840763	4.01509e-06	1221
TIG2	Retinoic acid receptor responder protein 2	Q99969	RARRES2	3079-62	1.4195	1.32188	1.51713	2.02384e-12	2839	1.4835	1.25998	1.74668	2.20762e-06	1618	1.38512	1.2263	1.5645	1.57805e-07	1221
NG36	Histone-lysine N-methyltransferase EHMT2	Q96KQ7	EHMT2	5843-60	0.65963	0.542589	0.776671	3.22152e-12	2146	0.442848	0.346694	0.565671	6.94579e-11	925	0.742308	0.649697	0.84812	1.17125e-05	1221
NEGR1	Neuronal growth regulator 1	Q7Z3B1	NEGR1	13109-82	0.669761	0.556998	0.782524	3.23431e-12	2146	0.498026	0.393336	0.63058	7.05196e-09	925	0.731119	0.643045	0.831257	1.73635e-06	1221
TrkC	NT-3 growth factor receptor	Q16288	NTRK3	2658-27	0.707659	0.610367	0.804951	3.25625e-12	2839	0.542951	0.460664	0.639935	3.25399e-13	1618	0.816394	0.72356	0.921139	0.000988785	1221
tPA	Tissue-type plasminogen activator	P00750	PLAT	2212-69	1.43282	1.33074	1.5349	5.00289e-12	2839	1.69952	1.43707	2.00991	5.76477e-10	1618	1.29597	1.13954	1.47388	7.80905e-05	1221
EphB6	Ephrin type-B receptor 6	O15197	EPHB6	5078-82	0.692269	0.586366	0.798171	9.9821e-12	2839	0.70194	0.592796	0.83118	4.05281e-05	1618	0.686087	0.598912	0.78595	5.51112e-08	1221
DKK3	Dickkopf-related protein 3	Q9UBP4	DKK3	3607-71	0.702823	0.599985	0.805661	1.80254e-11	2839	0.57247	0.482491	0.679229	1.62226e-10	1618	0.789451	0.694106	0.897893	0.000318199	1221
sE-Selectin	E-selectin	P16581	SELE	3470-1	1.42381	1.32068	1.52694	1.87861e-11	2839	1.55534	1.31412	1.84083	2.7922e-07	1618	1.35045	1.18536	1.53854	6.30544e-06	1221
GP1BA	Platelet glycoprotein Ib alpha chain	P07359	GP1BA	4990-87	0.697969	0.59278	0.803157	2.08184e-11	2839	0.67417	0.571559	0.795202	2.86633e-06	1618	0.714705	0.623538	0.819202	1.40514e-06	1221
ERBB1	Epidermal growth factor receptor	P00533	EGFR	2677-1	0.696238	0.589664	0.802813	2.7632e-11	2839	0.560567	0.469071	0.669909	1.93623e-10	1618	0.785555	0.687743	0.897278	0.000374341	1221
NET4	Netrin-4	Q9HB63	NTN4	3327-27	1.38	1.28386	1.47613	5.14507e-11	2839	1.33279	1.14076	1.55713	0.000295614	1618	1.40999	1.24772	1.59337	3.63626e-08	1221
IGFBP-4	Insulin-like growth factor-binding protein 4	P22692	IGFBP4	2950-57	1.3905	1.29173	1.48928	6.08657e-11	2839	1.58881	1.34543	1.87623	4.8292e-08	1618	1.293	1.1436	1.46192	4.09941e-05	1221
Antithrombin III	Antithrombin-III	P01008	SERPINC1	3344-60	0.690768	0.579195	0.802341	8.08915e-11	2839	0.526226	0.441407	0.627345	8.11174e-13	1618	0.829993	0.718399	0.958921	0.0114274	1221
IDS	Iduronate 2-sulfatase	P22304	IDS	3198-4	0.718488	0.618461	0.818515	9.28767e-11	2839	0.641786	0.54077	0.761674	3.86472e-07	1618	0.761732	0.673419	0.861626	1.49919e-05	1221
Leptin	Leptin	P41159	LEP	8484-24	1.55775	1.4227	1.69279	1.25064e-10	2146	1.97753	1.53323	2.55059	1.5076e-07	925	1.41865	1.2097	1.66368	1.6937e-05	1221
IL-1Ra	Interleukin-1 receptor antagonist protein	P18510	IL1RN	5353-89	1.41151	1.30618	1.51684	1.422e-10	2146	1.7128	1.37451	2.13436	1.63918e-06	925	1.33262	1.18197	1.50247	2.71405e-06	1221
ARMEL	Cerebral dopamine neurotrophic factor	Q49AH0	CDNF	4962-52	0.720647	0.619984	0.82131	1.78499e-10	2839	0.605407	0.513072	0.714361	2.78509e-09	1618	0.7983	0.703215	0.906241	0.000498694	1221
Notch 1	Neurogenic locus notch homolog protein 1	P46531	NOTCH1	5107-7	0.724116	0.624496	0.823737	2.13902e-10	2839	0.587469	0.496464	0.695156	5.85776e-10	1618	0.810549	0.716316	0.91718	0.000865519	1221
Glypican 3	Glypican-3	P51654	GPC3	4842-62	0.729348	0.631533	0.827164	2.54905e-10	2839	0.557426	0.471795	0.658599	6.51764e-12	1618	0.839732	0.744209	0.947517	0.00458351	1221
IL-18 Ra	Interleukin-18 receptor 1	Q13478	IL18R1	3446-7	1.38788	1.28578	1.48998	3.12944e-10	2839	1.52523	1.29026	1.803	7.59473e-07	1618	1.31229	1.1536	1.4928	3.5804e-05	1221
RET	Proto-oncogene tyrosine-protein kinase receptor Ret	P07949	RET	3220-40	1.38128	1.28064	1.48191	3.14996e-10	2839	1.59858	1.35767	1.88224	1.81458e-08	1618	1.26319	1.1117	1.43532	0.000337637	1221
Coagulation Factor IX	Coagulation factor IX	P00740	F9	4876-32	1.37389	1.27429	1.47349	4.07442e-10	2839	1.72236	1.45123	2.04414	4.92554e-10	1618	1.22407	1.08303	1.38347	0.00120753	1221
MMP-2	72 kDa type IV collagenase	P08253	MMP2	4160-49	0.732541	0.634535	0.830546	4.83453e-10	2839	0.60571	0.511945	0.716649	5.13949e-09	1618	0.807759	0.715993	0.911287	0.000520861	1221
LSAMP	Limbic system-associated membrane protein	Q13449	LSAMP	2999-6	0.701117	0.588559	0.813675	6.28605e-10	2839	0.601353	0.500309	0.722803	6.00602e-08	1618	0.768567	0.666623	0.886101	0.000288423	1221
bFGF-R	Fibroblast growth factor receptor 1	P11362	FGFR1	5532-53	0.702328	0.589856	0.814801	7.38053e-10	2146	0.535306	0.426376	0.672065	7.30934e-08	925	0.766799	0.673737	0.872716	5.76263e-05	1221
SLIK5	SLIT and NTRK-like protein 5	O94991	SLITRK5	4568-17	0.723535	0.6197	0.82737	1.00609e-09	2839	0.624848	0.522691	0.746971	2.43198e-07	1618	0.779865	0.68641	0.886043	0.000134683	1221
CNTFR alpha	Ciliary neurotrophic factor receptor subunit alpha	P26992	CNTFR	2711-6	0.738522	0.641096	0.835949	1.07558e-09	2839	0.651892	0.555558	0.764932	1.56764e-07	1618	0.794972	0.703063	0.898895	0.000251869	1221
Calpastatin	Calpastatin	P20810	CAST	3026-5	0.730753	0.62886	0.832647	1.60083e-09	2839	0.579163	0.484919	0.691723	1.66625e-09	1618	0.819048	0.72324	0.927547	0.00166114	1221
BMP-1	Bone morphogenetic protein 1	P13497	BMP1	3348-49	1.35995	1.25887	1.46102	2.49368e-09	2839	1.38021	1.16501	1.63516	0.000194529	1618	1.34889	1.18932	1.52988	3.17784e-06	1221
IL-1 sRI	Interleukin-1 receptor type 1	P14778	IL1R1	2991-9	0.744213	0.646788	0.841638	2.79138e-09	2839	0.586465	0.498259	0.690287	1.39073e-10	1618	0.849574	0.75236	0.959348	0.00855534	1221
Mammaglobin 2	Mammaglobin-B	O75556	SCGB2A1	5001-6	0.730498	0.626663	0.834333	3.0735e-09	2839	0.684847	0.577781	0.811754	1.27439e-05	1618	0.759093	0.665799	0.865459	3.79533e-05	1221
a2-Macroglobulin	Alpha-2-macroglobulin	P01023	A2M	3708-62	0.73192	0.628667	0.835174	3.14008e-09	2839	0.668826	0.56308	0.794431	4.6331e-06	1618	0.76998	0.676754	0.876049	7.19687e-05	1221
Coagulation Factor IXab	Coagulation factor IXab	P00740	F9	5307-12	1.33358	1.23781	1.42936	3.83027e-09	2839	1.71154	1.4417	2.03189	8.30261e-10	1618	1.19117	1.06131	1.33691	0.00297407	1221
Notch-3	Neurogenic locus notch homolog protein 3	Q9UM47	NOTCH3	5108-72	0.724698	0.616769	0.832626	4.98686e-09	2839	0.597673	0.501018	0.712974	1.07239e-08	1618	0.813258	0.709531	0.932148	0.00298502	1221
hnRNP A/B	Heterogeneous nuclear ribonucleoprotein A/B	Q99729	HNRNPAB	4450-26	1.34016	1.24091	1.4394	7.37551e-09	2839	1.48663	1.26916	1.74136	8.932e-07	1618	1.25284	1.1029	1.42315	0.000528252	1221
Siglec-7	Sialic acid-binding Ig-like lectin 7	Q9Y286	SIGLEC7	2742-68	1.33714	1.23845	1.43584	7.94353e-09	2839	1.35429	1.15081	1.59374	0.0002613	1618	1.32729	1.17238	1.50265	7.75709e-06	1221
FABP	Fatty acid-binding protein, heart	P05413	FABP3	5437-63	1.41011	1.29219	1.52804	1.1169e-08	2146	1.95298	1.534	2.48639	5.54419e-08	925	1.27338	1.11242	1.45762	0.000456317	1221
TIMP-2	Metalloproteinase inhibitor 2	P16035	TIMP2	2278-61	0.743095	0.641177	0.845013	1.12772e-08	2839	0.656202	0.553719	0.777652	1.15913e-06	1618	0.796987	0.701641	0.905289	0.00048208	1221
Endocan	Endothelial cell-specific molecule 1	Q9NQ30	ESM1	3805-16	0.742199	0.639601	0.844798	1.2301e-08	2839	0.644931	0.545084	0.763067	3.20669e-07	1618	0.806614	0.70866	0.918109	0.00114043	1221
MIA	Melanoma-derived growth regulatory protein	Q16674	MIA	2687-2	0.753686	0.653456	0.853916	3.20649e-08	2839	0.627882	0.529231	0.744924	9.47232e-08	1618	0.829374	0.732848	0.938613	0.00304172	1221
LRP8	Low-density lipoprotein receptor-related protein 8	Q14114	LRP8	3323-37	0.75433	0.654099	0.854561	3.52754e-08	2839	0.599604	0.507819	0.707978	1.6004e-09	1618	0.860209	0.758621	0.975401	0.0188542	1221
TFPI	Tissue factor pathway inhibitor	P10646	TFPI	3336-50	1.33715	1.2335	1.44081	3.93454e-08	2839	1.30151	1.09922	1.54102	0.00223129	1618	1.35915	1.19194	1.54981	4.61627e-06	1221
ROR1	Tyrosine-protein kinase transmembrane receptor ROR1	Q01973	ROR1	8474-6	0.740179	0.632618	0.847741	4.19679e-08	2146	0.586772	0.465557	0.739548	6.31762e-06	925	0.789106	0.698839	0.891033	0.000132691	1221
QORL1	Quinone oxidoreductase-like protein 1	O95825	CRYZL1	9207-60	1.35131	1.24348	1.45914	4.4384e-08	2146	1.61882	1.29592	2.02218	2.19894e-05	925	1.27841	1.13013	1.44613	9.42447e-05	1221
HCC-4	C-C motif chemokine 16	O15467	CCL16	4913-78	1.33453	1.23105	1.438	4.59852e-08	2839	1.39338	1.18136	1.64346	8.18661e-05	1618	1.29776	1.13637	1.48208	0.000119731	1221
CHL1	Neural cell adhesion molecule L1-like protein	O00533	CHL1	3601-54	0.764884	0.66785	0.861918	6.16415e-08	2839	0.640953	0.548109	0.749523	2.52972e-08	1618	0.854192	0.754816	0.966652	0.0125093	1221
Factor B	Complement factor B	P00751	CFB	4129-72	1.32161	1.22012	1.4231	7.23395e-08	2839	1.49169	1.25824	1.76845	4.11862e-06	1618	1.23622	1.08941	1.40281	0.00101065	1221
TGF-b3	Transforming growth factor beta-3	P10600	TGFB3	3520-58	1.31759	1.21645	1.41872	9.04583e-08	2839	1.28617	1.08762	1.52097	0.00326389	1618	1.33589	1.17681	1.51648	7.58614e-06	1221
sCD163	Scavenger receptor cysteine-rich type 1 protein M130	Q86VB7	CD163	5028-59	1.30577	1.20793	1.40361	9.05633e-08	2839	1.54371	1.31176	1.81668	1.72651e-07	1618	1.18791	1.05106	1.34258	0.00582582	1221
WIF-1	Wnt inhibitory factor 1	Q9Y5W5	WIF1	2848-2	0.764426	0.665751	0.863101	9.50976e-08	2839	0.586703	0.49743	0.691997	2.42545e-10	1618	0.885598	0.783034	1.0016	0.0530434	1221
C1QBP	Complement component 1 Q subcomponent-binding protein, mitochondrial	Q07021	C1QBP	4967-1	0.763747	0.664569	0.862925	1.00208e-07	2839	0.724822	0.610647	0.860345	0.000233263	1618	0.78412	0.694342	0.885506	8.85849e-05	1221
Aggrecan	Aggrecan core protein	P16112	ACAN	3280-49	0.768408	0.670877	0.865939	1.19656e-07	2839	0.65046	0.545315	0.775878	1.7459e-06	1618	0.826986	0.735623	0.929697	0.00147084	1221
cGMP-stimulated PDE	cGMP-dependent 3',5'-cyclic phosphodiesterase	O00408	PDE2A	5246-64	1.30041	1.20206	1.39876	1.64908e-07	2839	1.45249	1.24241	1.69808	2.82524e-06	1618	1.20935	1.06557	1.37253	0.00324644	1221
TYK2	Non-receptor tyrosine-protein kinase TYK2	P29597	TYK2	5260-80	1.31664	1.21355	1.41973	1.6948e-07	2839	1.47866	1.25796	1.73807	2.11007e-06	1618	1.21595	1.06363	1.39008	0.00419201	1221
CYTT	Cystatin-SA	P09228	CST2	4324-33	0.770818	0.672385	0.869251	2.18157e-07	2839	0.679943	0.577594	0.800429	3.58003e-06	1618	0.828204	0.732036	0.937005	0.00276092	1221
contactin-1	Contactin-1	Q12860	CNTN1	2974-61	0.762555	0.659874	0.865235	2.28514e-07	2839	0.665171	0.562874	0.78606	1.7069e-06	1618	0.828597	0.727442	0.943819	0.00464942	1221
M2-PK*	Pyruvate kinase PKM	P14618	PKM2	4240-31	1.28704	1.19064	1.38343	2.88618e-07	2839	1.22467	1.04684	1.43271	0.011348	1618	1.32639	1.17385	1.49875	5.8617e-06	1221
hnRNP A2/B1	Heterogeneous nuclear ribonucleoproteins A2/B1	P22626	HNRNPA2B1	5351-52	1.28068	1.1843	1.37707	4.88556e-07	2839	1.38905	1.18917	1.62253	3.38991e-05	1618	1.21723	1.07647	1.37639	0.00171717	1221
Carbonic anhydrase 6	Carbonic anhydrase 6	P23280	CA6	3352-80	0.772328	0.671641	0.873016	4.93062e-07	2839	0.636981	0.537191	0.755309	2.1252e-07	1618	0.856442	0.755953	0.97029	0.0149494	1221
GAPDH, liver	Glyceraldehyde-3-phosphate dehydrogenase	P04406	GAPDH	3848-14	1.28552	1.18714	1.38389	5.61179e-07	2839	1.26329	1.07551	1.48385	0.00441923	1618	1.29896	1.14713	1.47089	3.71779e-05	1221
CNDP1	Beta-Ala-His dipeptidase	Q96KN2	CNDP1	5456-59	1.31357	1.20655	1.42059	5.87876e-07	2146	1.08399	0.871966	1.34756	0.467702	925	1.39655	1.23504	1.57918	1.00159e-07	1221
ERP29	Endoplasmic reticulum resident protein 29	P30040	ERP29	4983-6	1.31147	1.20499	1.41795	6.00603e-07	2839	1.55707	1.31258	1.8471	3.75508e-07	1618	1.17591	1.02621	1.34746	0.0196859	1221
TECK	C-C motif chemokine 25	O15444	CCL25	2705-5	1.27085	1.17554	1.36616	8.26675e-07	2839	1.32586	1.13631	1.54703	0.000339133	1618	1.23804	1.09672	1.39756	0.000554573	1221
CYTN	Cystatin-SN	P01037	CST1	5459-33	0.780765	0.682337	0.879194	8.3049e-07	2839	0.710491	0.603678	0.836203	3.92184e-05	1618	0.824264	0.72849	0.93263	0.0021644	1221
Calcineurin B a	Calcineurin subunit B type 1	P63098	PPP3R1	3657-74	1.28043	1.18201	1.37884	8.52192e-07	2839	1.4982	1.27203	1.76458	1.28692e-06	1618	1.17141	1.03565	1.32496	0.0118229	1221
OMD	Osteomodulin	Q99983	OMD	5358-3	0.77682	0.67626	0.87738	8.551e-07	2839	0.662901	0.56277	0.780848	8.62065e-07	1618	0.855093	0.7528	0.971286	0.0160338	1221
Galectin-4	Galectin-4	P56470	LGALS4	2982-82	1.27231	1.17637	1.36825	8.64855e-07	2839	1.40136	1.1895	1.65095	5.45866e-05	1618	1.20984	1.07483	1.3618	0.00160323	1221
GDF2	Growth/differentiation factor 2	Q9UK05	GDF2	4880-21	0.780413	0.680806	0.88002	1.06826e-06	2839	0.738236	0.627904	0.867954	0.000238185	1618	0.807285	0.711459	0.916018	0.000898275	1221
UB2G2	Ubiquitin-conjugating enzyme E2 G2	P60604	UBE2G2	9199-6	1.34422	1.22524	1.4632	1.09949e-06	2146	1.70995	1.35692	2.15483	5.44477e-06	925	1.23265	1.07295	1.41612	0.00313076	1221
Apo E	Apolipoprotein E	P02649	APOE	2418-55	1.27389	1.17622	1.37157	1.18844e-06	2839	1.27699	1.08812	1.49863	0.00275164	1618	1.27206	1.1245	1.43898	0.000130676	1221
FAM107B	Protein FAM107B	Q9H098	FAM107B	4774-62	1.26481	1.16942	1.3602	1.38666e-06	2839	1.27807	1.0854	1.50494	0.00325182	1618	1.25801	1.11856	1.41484	0.000128592	1221
Layilin	Layilin	Q6UX15	LAYN	2635-61	0.775822	0.672267	0.879376	1.55265e-06	2839	0.719612	0.60324	0.858433	0.00025614	1618	0.807119	0.710208	0.917254	0.0010257	1221
DAF	Complement decay-accelerating factor	P08174	CD55	5069-9	0.781756	0.681147	0.882365	1.61403e-06	2839	0.755737	0.641209	0.890721	0.00083735	1618	0.79778	0.702465	0.906028	0.000501193	1221
PARC	C-C motif chemokine 18	P55774	CCL18	3044-3	1.2721	1.173	1.3712	1.93616e-06	2839	1.39847	1.18727	1.64724	5.9451e-05	1618	1.20431	1.06334	1.36397	0.00342448	1221
OX2G	OX-2 membrane glycoprotein	P41217	CD200	5112-73	0.782611	0.681584	0.883637	1.97917e-06	2839	0.673808	0.570499	0.795825	3.32924e-06	1618	0.854028	0.752079	0.969796	0.0149815	1221
PSD7	26S proteasome non-ATPase regulatory subunit 7	P51665	PSMD7	3898-5	0.785332	0.685283	0.88538	2.20116e-06	2839	0.737982	0.620705	0.877418	0.000579628	1618	0.810231	0.716737	0.915921	0.000768581	1221
AMPM2	Methionine aminopeptidase 2	P50579	METAP2	3170-6	1.2647	1.16744	1.36196	2.21725e-06	2839	1.38782	1.16978	1.64649	0.000171078	1618	1.20968	1.07474	1.36155	0.00160808	1221
BFL1	Bcl-2-related protein A1	Q16548	BCL2A1	3413-50	0.779617	0.676385	0.88285	2.28223e-06	2839	0.725798	0.616743	0.854137	0.000114382	1618	0.818019	0.715796	0.93484	0.00318526	1221
CRDL1	Chordin-like protein 1	Q9BU40	CHRDL1	3362-61	0.760996	0.646978	0.875015	2.66468e-06	2839	0.572428	0.477785	0.685818	1.44796e-09	1618	0.918633	0.793089	1.06405	0.25766	1221
SOD3	Extracellular superoxide dismutase [Cu-Zn]	P08294	SOD3	8463-2	0.750132	0.629948	0.870316	2.74867e-06	2146	0.578572	0.456118	0.733901	6.48954e-06	925	0.820012	0.713401	0.942555	0.00523003	1221
HMGN1	Non-histone chromosomal protein HMG-14	P05114	HMGN1	9187-2	1.2978	1.18865	1.40694	2.85725e-06	2146	1.71885	1.37418	2.14997	2.09837e-06	925	1.18883	1.04912	1.34716	0.006695	1221
LKHA4	Leukotriene A-4 hydrolase	P09960	LTA4H	3204-2	0.784843	0.68327	0.886416	2.93949e-06	2839	1.0082	0.84963	1.19637	0.925473	1618	0.684889	0.603683	0.777019	4.15358e-09	1221
sRAGE	Advanced glycosylation end product-specific receptor, soluble	Q15109	AGER	4125-52	0.792797	0.693774	0.89182	4.31137e-06	2839	0.760722	0.648838	0.891898	0.000753177	1618	0.813779	0.717068	0.923534	0.00141157	1221
Contactin-5	Contactin-5	O94779	CNTN5	3299-29	0.786525	0.6839	0.889151	4.51499e-06	2839	0.659467	0.549748	0.791084	7.32248e-06	1618	0.853884	0.7541	0.966872	0.0127279	1221
BGH3	Transforming growth factor-beta-induced protein ig-h3	Q15582	TGFBI	3283-21	1.28592	1.1783	1.39355	4.65169e-06	2839	1.16751	0.978514	1.39301	0.0856331	1618	1.36145	1.18865	1.55938	8.37757e-06	1221
C1-Esterase Inhibitor	Plasma protease C1 inhibitor	P05155	SERPING1	4479-14	0.803169	0.708989	0.897348	5.0756e-06	2839	0.697851	0.593288	0.820842	1.40082e-05	1618	0.862544	0.768359	0.968273	0.0121943	1221
Soggy-1	Dickkopf-like protein 1	Q9UK85	DKKL1	3644-5	1.25595	1.15751	1.3544	5.70009e-06	2839	1.45164	1.23912	1.70061	3.93652e-06	1618	1.14633	1.01091	1.29988	0.033247	1221
KYNU	Kynureninase	Q16719	KYNU	4559-64	1.25856	1.15893	1.3582	6.06886e-06	2839	1.49203	1.26622	1.7581	1.7601e-06	1618	1.13953	1.00524	1.29176	0.0411832	1221
Periostin	Periostin	Q15063	POSTN	3457-57	0.79444	0.694689	0.894191	6.13799e-06	2839	0.620346	0.525999	0.731615	1.40699e-08	1618	0.91614	0.808303	1.03836	0.170446	1221
S100A4	Protein S100-A4	P26447	S100A4	14116-129	0.787733	0.684016	0.891449	6.51601e-06	2146	0.641046	0.515166	0.797684	6.70394e-05	925	0.836318	0.743368	0.940891	0.00294388	1221
EphB4	Ephrin type-B receptor 4	P54760	EPHB4	3612-6	1.25485	1.15556	1.35415	7.42234e-06	2839	1.38175	1.17353	1.62691	0.000104416	1618	1.18596	1.04655	1.34394	0.00751538	1221
Annexin V	Annexin A5	P08758	ANXA5	14158-17	0.761871	0.642598	0.881145	7.8451e-06	2146	0.794095	0.630183	1.00064	0.0506385	925	0.750511	0.652966	0.862628	5.34083e-05	1221
BCMA	Tumor necrosis factor receptor superfamily member 17	Q02223	TNFRSF17	2665-26	0.800601	0.702696	0.898507	8.50172e-06	2839	0.751471	0.640413	0.881787	0.000462072	1618	0.831581	0.734735	0.941194	0.00350804	1221
Cadherin-5	Cadherin-5	P33151	CDH5	2819-23	0.799024	0.700199	0.897849	8.59429e-06	2839	0.721953	0.615214	0.847212	6.57517e-05	1618	0.850618	0.750172	0.964514	0.0116193	1221
EFNB2	Ephrin-B2	P52799	EFNB2	14131-37	0.784182	0.676851	0.891513	9.01342e-06	2146	0.634651	0.503556	0.799877	0.000117419	925	0.831011	0.736193	0.938041	0.002747	1221
MATN2	Matrilin-2	O00339	MATN2	3325-2	0.791555	0.688063	0.895048	9.5559e-06	2839	0.687904	0.580809	0.814747	1.4722e-05	1618	0.860787	0.755248	0.981074	0.0246861	1221
PEDF	Pigment epithelium-derived factor	P36955	SERPINF1	9211-19	1.30292	1.18557	1.42027	9.88931e-06	2146	1.4144	1.11299	1.79743	0.00457545	925	1.26962	1.10975	1.45253	0.000508125	1221
Integrin aVb5	Integrin alpha-V: beta-5 complex	P06756, P18084	ITGAV ITGB5	4917-62	0.801799	0.703733	0.899865	1.01026e-05	2839	0.716575	0.607841	0.84476	7.21306e-05	1618	0.852974	0.754924	0.963758	0.0106961	1221
IL-1 R AcP	Interleukin-1 Receptor accessory protein	Q9NPH3	IL1RAP	2630-12	0.796645	0.695675	0.897615	1.01866e-05	2839	0.705136	0.596919	0.832973	3.95926e-05	1618	0.85511	0.753175	0.97084	0.0156526	1221
ATS15	A disintegrin and metalloproteinase with thrombospondin motifs 15	Q8TE58	ADAMTS15	4533-76	1.24681	1.1486	1.34503	1.07156e-05	2839	1.42061	1.20406	1.67611	3.17304e-05	1618	1.16126	1.02782	1.31202	0.0163708	1221
MMP-7	Matrilysin	P09237	MMP7	2789-26	1.25504	1.15322	1.35685	1.22587e-05	2839	1.12653	0.949514	1.33654	0.171938	1618	1.33182	1.17328	1.5118	9.37948e-06	1221
SDF-1	Stromal cell-derived factor 1	P48061	CXCL12	3516-60	0.795927	0.693587	0.898267	1.23473e-05	2839	0.708305	0.598182	0.8387	6.32775e-05	1618	0.851557	0.748791	0.968427	0.0143296	1221
NRX1B	Neurexin-1-beta	P58400	NRXN1	5110-84	0.798462	0.697171	0.899753	1.32994e-05	2839	0.702311	0.594209	0.830079	3.41646e-05	1618	0.860189	0.757346	0.976998	0.0204408	1221
a1-Antichymotrypsin	Alpha-1-antichymotrypsin	P01011	SERPINA3	2879-9	0.797957	0.695868	0.900046	1.46956e-05	2839	0.663654	0.560464	0.785842	1.98432e-06	1618	0.887093	0.780432	1.00833	0.0667992	1221
Nogo Receptor	Reticulon-4 receptor	Q9BZR6	RTN4R	5105-2	1.24074	1.14263	1.33885	1.63819e-05	2839	1.48031	1.2617	1.7368	1.4997e-06	1618	1.11503	0.984701	1.26261	0.086005	1221
PCSK7	Proprotein convertase subtilisin/kexin type 7	Q16549	PCSK7	4459-68	1.23145	1.1364	1.32651	1.7632e-05	2839	1.14574	0.975496	1.3457	0.0973816	1618	1.28004	1.13777	1.4401	4.00615e-05	1221
Ck-b-8-1	Ck-beta-8-1	P55773	CCL23	3028-36	0.810281	0.714063	0.9065	1.82423e-05	2839	0.813236	0.692962	0.954387	0.0113513	1618	0.808614	0.716887	0.912078	0.000544082	1221
ERAB	3-hydroxyacyl-CoA dehydrogenase type-2	Q99714	HSD17B10	4217-49	1.24322	1.14315	1.34329	2.00663e-05	2839	1.32462	1.13062	1.55192	0.000502711	1618	1.19191	1.04755	1.35616	0.00769534	1221
C1QR1	Complement component C1q receptor	Q9NPY3	CD93	14136-234	0.790474	0.681282	0.899666	2.43819e-05	2146	0.730113	0.586061	0.909572	0.00502817	925	0.811323	0.715405	0.920101	0.00112528	1221
kallikrein 8	Kallikrein-8	O60259	KLK8	2834-54	0.810649	0.713135	0.908163	2.45028e-05	2839	0.783213	0.663636	0.924336	0.00384285	1618	0.82558	0.73177	0.931415	0.00184268	1221
IGFBP-5	Insulin-like growth factor-binding protein 5	P24593	IGFBP5	2685-21	0.800392	0.696929	0.903855	2.46542e-05	2839	0.703908	0.593315	0.835115	5.66979e-05	1618	0.862112	0.757033	0.981776	0.0252665	1221
PGP9.5	Ubiquitin carboxyl-terminal hydrolase isozyme L1	P09936	UCHL1	5019-16	0.804839	0.703885	0.905794	2.49572e-05	2839	0.765807	0.648095	0.904899	0.0017271	1618	0.82826	0.729641	0.94021	0.00357847	1221
Cathepsin A	Lysosomal protective protein	P10619	CTSA	3179-51	1.22885	1.13301	1.32469	2.505e-05	2839	1.31841	1.12682	1.54258	0.000559876	1618	1.17858	1.04427	1.33017	0.00777454	1221
BMPR1A	Bone morphogenetic protein receptor type-1A	P36894	BMPR1A	4859-6	0.816027	0.721154	0.910899	2.66676e-05	2839	0.656959	0.557142	0.774658	5.8342e-07	1618	0.908612	0.809077	1.02039	0.105456	1221
Trypsin	Trypsin-1	P07477	PRSS1	3049-61	0.804105	0.701897	0.906313	2.90233e-05	2839	0.713166	0.605036	0.840619	5.58957e-05	1618	0.867227	0.761147	0.988092	0.0323617	1221
IL-17B R	Interleukin-17 receptor B	Q9NRM6	IL17RB	5084-154	0.808865	0.70932	0.90841	2.95892e-05	2839	0.7311	0.6213	0.860305	0.000161826	1618	0.859254	0.75766	0.97447	0.0181375	1221
CATZ	Cathepsin Z	Q9UBR2	CTSZ	4971-1	1.22896	1.13188	1.32603	3.14519e-05	2839	1.46714	1.25162	1.71977	2.26008e-06	1618	1.10589	0.97827	1.25015	0.107662	1221
ESAM	Endothelial cell-selective adhesion molecule	Q96AP7	ESAM	2981-9	0.807047	0.705487	0.908606	3.51573e-05	2839	0.658644	0.558592	0.776616	6.78943e-07	1618	0.914052	0.80345	1.03988	0.172028	1221
WISP-3	WNT1-inducible-signaling pathway protein 3	O95389	WISP3	5927-4	0.787032	0.673528	0.900536	3.54217e-05	2146	0.878787	0.706523	1.09305	0.245757	925	0.755481	0.661464	0.862862	3.54579e-05	1221
Meta-analysis hazard ratios (95% confidence interval) are for incident T2DM calculated from Cox proportional hazards regression models that are adjusted for age, sex and batch. Hazard ratios represent the relative hazard for a 1 SD increment in the transformed and normalized protein level. The proteins listed were associated with incident diabetes with a Bonferroni adjusted P< 3.83×10-5 in the me…

## Sheet: Supp Table 2
Supplemental Table 2. Protein associations with incident T2DM in multivariable-adjusted models
					Multivariable adjusted Models
					Meta-analyses					FHS					MDCS
Target	Target Protein Full Name	UniProt	EntrezGeneSymbol	Aptamer Sequence ID	HR	Lower 95% CI	Upper 95% CI	P	n	HR	Lower 95% CI	Upper 95% CI	P	n	HR	Lower 95% CI	Upper 95% CI	P	n
Adiponectin	Adiponectin	Q15848	ADIPOQ	3554-24	0.69792	0.578176	0.817664	3.93625e-09	2839	0.53986	0.441659	0.659895	1.76723e-09	1618	0.804224	0.692771	0.933607	0.00420231	1221
TSP2	Thrombospondin-2	P35442	THBS2	3339-33	1.31873	1.21454	1.42292	1.94522e-07	2839	1.397	1.16638	1.67321	0.000281364	1618	1.28123	1.12772	1.45564	0.000141293	1221
Gelsolin	Gelsolin	P06396	GSN	4775-34	0.75644	0.649226	0.863654	3.34535e-07	2839	0.735524	0.609719	0.887288	0.00132993	1618	0.766799	0.672882	0.873825	6.79795e-05	1221
GFRα-1	GDNF family receptor alpha-1	P56159	GFRA1	3314-74	1.29997	1.19703	1.40291	5.88333e-07	2839	1.30444	1.07792	1.57855	0.00631393	1618	1.29814	1.14873	1.46699	2.88306e-05	1221
Factor H	Complement factor H	P08603	CFH	4159-130	1.32413	1.20833	1.43993	2.01471e-06	2839	1.39494	1.14017	1.70663	0.00121738	1618	1.29063	1.12041	1.48671	0.00040704	1221
eIF-5	Eukaryotic translation initiation factor 5	P55010	EIF5	2612-5	0.782807	0.680251	0.885363	2.87106e-06	2839	0.913042	0.760801	1.09575	0.328324	1618	0.729062	0.644034	0.825317	5.90372e-07	1221
HGF	Hepatocyte growth factor	P14210	HGF	2681-23	1.29288	1.18498	1.40079	3.07331e-06	2839	1.3044	1.0705	1.58941	0.00839858	1618	1.28802	1.13237	1.46508	0.000117349	1221
M2-PK*	Pyruvate kinase PKM	P14618	PKM2	4240-31	1.27314	1.16947	1.37682	4.98699e-06	2839	1.28067	1.06438	1.5409	0.00876555	1618	1.26971	1.12031	1.43904	0.000184965	1221
WFKN2	WAP, Kazal, immunoglobulin, Kunitz and NTR domain-containing protein 2	Q8TEU8	WFIKKN2	3235-50	0.771512	0.659159	0.883865	6.03141e-06	2839	0.642587	0.532111	0.776	4.3329e-06	1618	0.853078	0.741735	0.981134	0.025956	1221
Mammaglobin 2	Mammaglobin-B	O75556	SCGB2A1	5001-6	0.780908	0.672655	0.88916	7.55134e-06	2839	0.728209	0.609759	0.86967	0.000462345	1618	0.81388	0.709976	0.932991	0.00312374	1221
Cathepsin A	Lysosomal protective protein	P10619	CTSA	3179-51	1.25285	1.15327	1.35243	9.12651e-06	2839	1.41956	1.19885	1.68091	4.83597e-05	1618	1.1723	1.03637	1.32607	0.011472	1221
CNTFR alpha	Ciliary neurotrophic factor receptor subunit alpha	P26992	CNTFR	2711-6	0.791409	0.687453	0.895365	1.03014e-05	2839	0.726485	0.610889	0.863954	0.000301714	1618	0.830414	0.729239	0.945626	0.00505725	1221
BGH3	Transforming growth factor-beta-induced protein ig-h3	Q15582	TGFBI	3283-21	1.28378	1.17144	1.39612	1.31017e-05	2839	1.09704	0.910004	1.32252	0.331494	1618	1.40312	1.21913	1.61487	2.3252e-06	1221
FTCD	Formimidoyltransferase-cyclodeaminase	O95954	FTCD	9213-24	1.26873	1.15878	1.37868	2.20723e-05	2146	1.35129	1.06457	1.71524	0.0133543	925	1.24732	1.10196	1.41185	0.000472568	1221
HPG-	15-hydroxyprostaglandin dehydrogenase [NAD(+)]	P15428	HPGD	4995-16	0.794685	0.688141	0.901228	2.36156e-05	2839	0.842135	0.701846	1.01047	0.0646043	1618	0.771105	0.676207	0.879322	0.000104754	1221
LKHA4	Leukotriene A-4 hydrolase	P09960	LTA4H	3204-2	0.795536	0.689403	0.90167	2.39803e-05	2839	1.06838	0.886832	1.28709	0.486388	1618	0.690354	0.60671	0.785531	1.87418e-08	1221
FABPL	Fatty acid-binding protein, liver	P07148	FABP1	11516-7	1.28032	1.16494	1.3957	2.69509e-05	2146	1.10464	0.872091	1.3992	0.409275	925	1.3408	1.17477	1.53029	1.37277e-05	1221
Cathepsin B	Cathepsin B	P07858	CTSB	3061-61	1.2377	1.13782	1.33758	2.85197e-05	2839	1.26135	1.05501	1.50805	0.0108502	1618	1.22709	1.08783	1.38418	0.000869321	1221
C1-Esterase Inhibitor	Plasma protease C1 inhibitor	P05155	SERPING1	4479-14	0.809417	0.708935	0.909898	3.71707e-05	2839	0.723136	0.605547	0.863558	0.000343478	1618	0.85363	0.755664	0.964297	0.010943	1221
Meta-analysis hazard ratios (95% confidence interval) are for incident T2DM calculated from Cox proportional hazards regression models that are adjusted for age, sex, batch, BMI, and fasting glucose. Hazard ratios represent the relative hazard for a 1 SD increment in the transformed and normalized protein level. The proteins listed were associated with incident diabetes with a Bonferroni adjusted…

## Sheet: Supp Table 3
Supplemental Table 3. Proteins associations with incident T2DM with further adjustments for additional clincial risk factors in FHS
Model
	Adiponectin*	Gelsolin*	WFIKKN2*	Mammaglobin 2	EIF5	CNTFR alpha*	HPGD
Basic model†	0.70 (0.58-0.82)	0.76 (0.65-0.86)	0.77 (0.66-0.88)	0.78 (0.67-0.89)	0.78 (0.68-0.89)	0.79 (0.69-0.90)	0.79 (0.69-0.90)
Basic model (FHS only)	0.54 (0.44-0.66)	0.74 (0.61-0.89)	0.64 (0.53-0.78)	0.73 (0.61-0.87)	0.91 (0.76-1.10)	0.73 (0.61-0.86)	0.84 (0.70-1.01)
plus 2h OGTT	0.60 (0.49-0.74)	0.84 (0.69-1.03)	0.71 (0.58-0.87)	0.73 (0.61-0.88)	0.93 (0.77-1.12)	0.76 (0.64-0.91)	0.80 (0.66-0.97)
plus family history of diabetes	0.55 (0.44-0.69)	0.73 (0.59-0.90)	0.63 (0.51-0.77)	0.73 (0.60-0.88)	0.91 (0.75-1.12)	0.71 (0.58-0.86)	0.85 (0.69-1.04)
plus pedigree	0.54 (0.43-0.68)	0.74 (0.60-0.89)	0.64 (0.54-0.76)	0.73 (0.58-0.91)	0.91 (0.76-1.10)	0.73 (0.60-0.88)	0.84 (0.68-1.04)
	LTAH4*	C1-Esterase Inhibitor*	Cathepsin B	Cathepsin A	FTCD	M1/2-PK**	FABP1*
Basic model†	0.80 (0.69-0.90)	0.81 (0.71-0.91)	1.24 (1.14-1.34)	1.25 (1.15-1.35)	1.27 (1.16-1.38)	1.27 (1.17-1.38)	1.28 (1.16-1.40)
Basic model (FHS only)	1.07 (0.89-1.29)	0.72 (0.62-0.86)	1.26 (1.06-1.51)	1.42 (1.20-1.68)	1.35 (1.06-1.72)	1.28 (1.06-1.54)	1.10 (0.87-1.40)
plus 2h OGTT	1.05 (0.86-1.27)	0.75 (0.63-0.91)	1.18 (0.98-1.42)	1.36 (1.14-1.62)	1.21 (0.94-1.55)	1.25 (1.03-1.51)	1.07 (0.83-1.37)
plus family history of diabetes	1.09 (0.89-1.34)	0.72 (0.59-0.88)	1.19 (0.97-1.45)	1.41 (1.17-1.70)	1.23 (0.94-1.61)	1.22 (0.99-1.50)	1.16 (0.89-1.51)
plus pedigree	1.07 (0.90-1.27)	0.72 (0.58-0.90)	1.26 (1.05-1.52)	1.42 (1.17-1.72)	1.35 (1.04-1.76)	1.28 (1.06-1.55)	1.10 (0.83-1.47)
	TGFBI*	HGF*	GFRA1*	THSP2*	Factor H*
Basic model†	1.28 (1.17-1.40)	1.29 (1.18-1.40)	1.30 (1.20-1.40)	1.32 (1.21-1.42)	1.32 (1.21-1.44)
Basic model (FHS only)	1.10 (0.91-1.32)	1.30 (1.07-1.59)	1.30 (1.08-1.58)	1.40 (1.17-1.67)	1.39 (1.14-1.71)
plus 2h OGTT	1.04 (0.86-1.26)	1.23 (1.00-1.51)	1.20 (0.98-1.46)	1.24 (1.03-1.49)	1.28 (1.04-1.57)
plus family history of diabetes	1.13 (0.92-1.38)	1.31 (1.05-1.63)	1.37 (1.11-1.69)	1.40 (1.15-1.69)	1.48 (1.18-1.85)
plus pedigree	1.10 (0.91-1.33)	1.30 (1.05-1.62)	1.30 (1.05-1.62)	1.40 (1.16-1.69)	1.39 (1.13-1.72)
Meta-analysis hazard ratios (95% confidence interval) are for incident T2DM calculated from Cox proportional hazards regression models. The 19 proteins listed were associated with incident diabetes with a Bonferroni-adjusted P <3.83×10-5 in the basic model that adjusted for age, sex, batch, BMI, and fasting plasma glucose in the meta-analysis. The hazard ratios for the basic clinical model in a m…

## Sheet: Supp Table 4
Supplemental Table 4. Rare and low-frequency exonic SNPs associated with age-, sex-, batch-adjusted incident T2DM proteins
SOMAmer Target Protein	SOMAmer Target Cognate Gene	SOMAmer Target UniProt ID	SOMAmer Aptamer ID	SNP	SNP Chr	SNP Location	Alt	Ref	SNP Nearest Gene	Maps to Cognate Gene	SNP Functional Annotation		P	Beta	SEM	MAF in FHS
											Predicted Damaging	Predicted Loss of Function
C-C motif chemokine 16	CCL16	O15467	491378	rs79254649	17	34304605	A	C	CCL16	Cognate	Predicted Damaging		2.547e-81	-1.5405	0.0807	0.0242686
complement factor B	CFB	P00751	412972	rs4151667	6	31914024	A	T	CFB	Cognate	Predicted Damaging		4.506e-71	-1.0945	0.0614	0.0442154
complement factor B	CFB	P00751	412972	rs9332739	6	31903804	C	G	C2				1.813e-67	-1.0711	0.0617	0.0425532
interleukin 17 receptor B	IL17RB	Q9NRM6	5084154	rs2232346	3	53892830	C	T	IL17RB	Cognate			3.114e-62	-1.279	0.0768	0.0262633
cerebral dopamine neurotrophic factor	CDNF	Q49AH0	496252	rs61738953	10	14862082	G	C	CDNF	Cognate	Predicted Damaging		1.055e-61	1.0341	0.0624	0.0422207
formiminotransferase cyclodeaminase	FTCD	O95954	921324	rs61735836	21	47572887	T	C	FTCD	Cognate			1.464e-60	1.2166	0.0741	0.0399768
cathepsin Z	CTSZ	Q9UBR2	49711	rs199825459	20	57572709	G	A	CTSZ	Cognate	Predicted Damaging		6.309e-47	2.3907	0.1662	0.00631649
complement factor B	CFB	P00751	412972	rs45531831	6	31938120	T	C	DOM3Z		Predicted Damaging	Predicted Loss of Function	1.451e-40	-1.0436	0.0783	0.0226064
chemokine (C-C motif) ligand 23	CCL23	P55773	302836	rs854625	17	34328461	A	G	CCL15				2.138e-38	-0.8516	0.0657	0.0349069
complement factor B	CFB	P00751	412972	rs8192585	6	32188823	A	G	NOTCH4				3.871e-36	-0.8001	0.0637	0.0398936
chemokine (C-C motif) ligand 25	CCL25	O15444	27055	rs3848570	19	8145928	T	C	FBN3				5.226e-36	-0.8594	0.0686	0.0375665
chemokine (C-C motif) ligand 23	CCL23	P55773	302836	rs75238886	17	34313612	A	G	CCL14				9.855e-34	-0.9278	0.0766	0.0255984
lectin, galactoside-binding, soluble, 3 binding protein	LGALS3BP	Q08380	500052	rs41341748	8	16012594	A	G	MSR1		Predicted Damaging	Predicted Loss of Function	2.263e-31	1.7143	0.1471	0.00764628
afamin	AFM	P43652	476331	rs41265665	4	74361142	A	G	AFM	Cognate			2.772e-26	-0.9348	0.0881	0.0292553
brevican	BCAN	Q96GW7	346158	rs41267397	1	156626796	T	G	BCAN	Cognate	Predicted Damaging		3.127e-25	-2.1091	0.2032	0.00432181
advanced glycosylation end product-specific receptor	AGER	Q15109	412552	rs2070600	6	32151443	T	C	AGER	Cognate	Predicted Damaging		8.092e-24	-0.6392	0.0635	0.0458777
glypican 3	GPC3	P51654	484262	rs73015965	6	161127501	G	A	PLG		Predicted Damaging		3.351e-23	-1.435	0.1446	0.00831117
interleukin 18 receptor 1	IL18R1	Q13478	34467	rs61731289	2	103141583	A	G	SLC9A4				5.239e-23	0.6233	0.0631	0.0425532
complement factor B	CFB	P00751	412972	rs28399976	6	31725978	G	C	MSH5		Predicted Damaging		8.943e-19	1.05	0.1187	0.0152926
calpastatin	CAST	P20810	30265	rs61751507	10	101829514	T	C	CPN1		Predicted Damaging		4.532e-18	-0.5192	0.0599	0.0485658
complement factor B	CFB	P00751	412972	rs61746206	6	32065113	T	C	TNXB				1.348e-17	0.9159	0.1072	0.0132979
EPH receptor B4	EPHB4	P54760	36126	rs769452	19	45411110	C	T	APOE				1.63e-17	-1.8966	0.2227	0.00332447
WAP, follistatin/kazal, immunoglobulin, kunitz and netrin domain containing 2	WFIKKN2	Q8TEU8	323550	rs35300894	17	48916935	A	G	WFIKKN2	Cognate	Predicted Damaging		2.677e-16	0.6275	0.0766	0.0309176
chemokine (C-C motif) ligand 23	CCL23	P55773	302836	rs80219613	17	34340325	T	C	CCL23	Cognate			8.05e-16	-0.9693	0.1204	0.012633
complement factor B	CFB	P00751	412972	rs106287	6	31935750	A	G	SKIV2L		Predicted Damaging		1.555e-15	0.6498	0.0815	0.0375665
WNT1 inducible signaling pathway protein 3	WISP3	O95389	59274	rs28929474	14	94844947	T	C	SERPINA1		Predicted Damaging		5.074e-15	0.7801	0.0997	0.0116009
ubiquitin carboxyl-terminal esterase L1 (ubiquitin thiolesterase)	UCHL1	P09936	501916	rs28929474	14	94844947	T	C	SERPINA1		Predicted Damaging		1.072e-14	0.698	0.0903	0.0156327
aminoacylase 1	ACY1	Q03154	33431	rs121912698	3	52022837	T	C	ACY1	Cognate	Predicted Damaging		4.469e-14	-1.8469	0.2447	0.00232713
afamin	AFM	P43652	476331	rs35765619	4	74308089	C	A	AFP		Predicted Damaging		9.805e-14	0.9638	0.1295	0.0116356
insulin-like growth factor binding protein 5	IGFBP5	P24593	268521	rs11575194	2	217543728	A	G	IGFBP5	Cognate	Predicted Damaging		9.899e-14	-0.5155	0.0693	0.0378989
matrix metallopeptidase 7 (matrilysin, uterine)	MMP7	P09237	278926	rs55701929	11	102401411	C	A	MMP7	Cognate			2.728e-13	-0.6169	0.0844	0.0206117
netrin 4	NTN4	Q9HB63	332727	rs34114770	12	96181085	A	G	NTN4	Cognate	Predicted Damaging		1.149e-12	1.5983	0.2248	0.00398936
lectin, galactoside-binding, soluble, 3 binding protein	LGALS3BP	Q08380	500052	rs41440349	8	16012590	T	C	MSR1		Predicted Damaging		6.115e-12	2.3601	0.3432	0.00299202
GDNF family receptor alpha 1	GFRA1	P56159	331474	rs8192662	10	118030415	T	A	GFRA1	Cognate	Predicted Damaging		8.938e-12	0.521	0.0764	0.0302527
kallikrein-related peptidase 8	KLK8	O60259	283454	rs61752564	19	51518060	C	T	KLK10		Predicted Damaging		3.419e-11	0.8202	0.1238	0.0149601
interleukin 18 receptor 1	IL18R1	Q13478	34467	rs34216045	2	102988526	T	C	IL18R1	Cognate			3.705e-11	-1.17	0.1769	0.00332447
cadherin 5, type 2 (vascular endothelium)	CDH5	P33151	281923	rs141547732	9	136280025	A	G	REXO4				6.692e-11	1.0747	0.1646	0.00930851
matrix metallopeptidase 7 (matrilysin, uterine)	MMP7	P09237	278926	rs35231465	11	102584135	A	G	MMP8		Predicted Damaging	Predicted Loss of Function	1.974e-10	0.517	0.0812	0.0239362
complement component 5	C5	P01031	285163	rs4151667	6	31914024	A	T	CFB		Predicted Damaging		3.149e-10	-0.3904	0.0621	0.0442154
complement component 5	C5	P01031	285163	rs9332739	6	31903804	C	G	C2				8.882e-10	-0.3817	0.0623	0.0425532
sex hormone-binding globulin	SHBG	P04278	492955	rs6258	17	7534678	T	C	SHBG	Cognate	Predicted Damaging	Predicted Loss of Function	9.973e-10	-0.9528	0.1559	0.0056516
serpin peptidase inhibitor, clade G (C1 inhibitor), member 1	SERPING1	P05155	447914	rs112450479	11	57268252	T	C	SLC43A1		Predicted Damaging	Predicted Loss of Function	1.211e-09	0.42	0.0691	0.0455452
tumor necrosis factor, alpha-induced protein 6	TNFAIP6	P98066	503650	rs75961064	2	152220510	G	A	TNFAIP6	Cognate	Predicted Damaging		1.567e-09	0.5724	0.0948	0.0176197
cathepsin A	CTSA	P10619	317951	rs145078947	14	93652974	T	G	C14orf109		Predicted Damaging		1.954e-09	1.5985	0.2663	0.00232713
chemokine (C-C motif) ligand 23	CCL23	P55773	302836	rs77630516	17	34195739	C	T	C17orf66				3.45e-09	0.5608	0.0949	0.0226064
lectin, galactoside-binding, soluble, 3 binding protein	LGALS3BP	Q08380	500052	rs150358287	20	3687141	A	C	SIGLEC1		Predicted Damaging	Predicted Loss of Function	3.566e-09	0.6449	0.1093	0.0132979
chemokine (C-C motif) ligand 23	CCL23	P55773	302836	rs79742527	17	34093681	A	G	MMP28				5.935e-09	-0.5533	0.0951	0.0222739
chemokine (C-C motif) ligand 23	CCL23	P55773	302836	rs117651561	17	34093663	A	G	MMP28				6.034e-09	-0.553	0.0951	0.0222897
complement factor B	CFB	P00751	412972	rs241419	6	32823948	A	G	PSMB9		Predicted Damaging		7.068e-09	0.5822	0.1006	0.025266
ADAM metallopeptidase with thrombospondin type 1 motif, 15	ADAMTS15	Q8TE58	453376	rs116897071	11	130332457	C	T	ADAMTS15	Cognate	Predicted Damaging		7.575e-09	-0.8546	0.1479	0.00964096
cell adhesion molecule with homology to L1CAM (close homolog of L1)	CHL1	O00533	360154	rs116421102	3	383757	C	T	CHL1	Cognate	Predicted Damaging		7.614e-09	1.6615	0.2876	0.00432181
interleukin 18 receptor 1	IL18R1	Q13478	34467	rs1801689	17	64210580	C	A	APOH		Predicted Damaging		1.365e-08	-0.4334	0.0763	0.0369016
plasminogen activator, tissue	PLAT	P00750	221269	rs2020921	8	42044965	A	G	PLAT	Cognate			1.765e-08	-0.5414	0.0961	0.0209441
apolipoprotein E	APOE	P02649	241855	rs3208856	19	45296806	T	C	CBLC				2.42e-08	-0.3919	0.0703	0.0322473
iduronate 2-sulfatase	IDS	P22304	31984	rs145078947	14	93652974	T	G	C14orf109		Predicted Damaging		2.753e-08	1.466	0.2638	0.00232713
complement factor H	CFH	P08603	4159130	rs35662416	1	196967354	A	G	CFHR5				3.144e-08	-0.4962	0.0897	0.028258
CD55 molecule, decay accelerating factor for complement (Cromer blood group)	CD55	P08174	50699	rs45574833	1	207300070	A	G	C4BPA				7.11e-08	-0.4948	0.0918	0.0152926
layilin	LAYN	Q6UX15	263561	rs147101204	22	30737736	A	G	SF3A1				1.15e-07	-2.2818	0.4304	0.00166223
family with sequence similarity 107, member B	FAM107B	Q9H098	477462	rs117793540	19	6707129	A	G	C3		Predicted Damaging		1.179e-07	-1.2157	0.2295	0.0056516
apolipoprotein E	APOE	P02649	241855	rs28399653	19	45315445	A	G	BCAM				1.325e-07	-0.3964	0.0751	0.028258
apolipoprotein E	APOE	P02649	241855	rs28399654	19	45316588	A	G	BCAM				1.957e-07	-0.3904	0.075	0.028258
chemokine (C-C motif) ligand 25	CCL25	O15444	27055	rs36124795	19	8197958	T	C	FBN3				2.02e-07	-0.3238	0.0623	0.0495346
cerebral dopamine neurotrophic factor	CDNF	Q49AH0	496252	rs117129272	10	15138676	C	T	C10orf111				2.343e-07	0.6772	0.131	0.00864362
gelsolin	GSN	P06396	477534	rs2230287	9	124065224	A	G	GSN	Cognate	Predicted Damaging		2.464e-07	-0.7183	0.1392	0.00964096
serpin peptidase inhibitor, clade A (alpha-1 antiproteinase, antitrypsin), member 3	SERPINA3	P01011	28799	rs17473	14	95085642	G	C	SERPINA3	Cognate	Predicted Damaging		3.956e-07	0.9382	0.185	0.00398936
calpastatin	CAST	P20810	30265	rs35924554	10	101716112	C	G	DNMBP				4.441e-07	-0.324	0.0642	0.0428856
matrilin 2	MATN2	O00339	33252	rs17831160	8	99045866	A	G	MATN2	Cognate			7.638e-07	0.3626	0.0733	0.0339096
notch 1	NOTCH1	P46531	51077	rs35589976	12	69094607	G	A	NUP107				9.668e-07	0.5833	0.1191	0.0159574
afamin	AFM	P43652	476331	rs145183203	9	107646756	A	G	ABCA1		Predicted Damaging		9.923e-07	-2.0772	0.4245	0.00132979
Listed are SNPs associated with age-, sex-, batch-adjusted incident T2DM proteins (P<1.0x10-6). List sorted by ascending P value for protein-SNP associations.

## Sheet: Supp Table 5
Supplemental Table 5. The association of "damaging" rare and low frequency genetic variants with diabetes and glycemic traits in publicly available datasets
Protein Target	Protein Full Name	EntreGene Symbol	SNP	Trait	Dataset	P	Direction of Effect	Effect	Odds Ratio	Minor Allele Frequency	Sample
HCC-4	C-C motif chemokine 16	CCL16	rs79254649
				HbA1c adj BMI*	BioMe AMP T2D GWAS	0.0318	↑a	0.188		0.0458	9361
				Type 2 diabetes*	METSIM GWAS	0.033	↓a		0.672	0.0173	8493
				Type 2 diabetes adj BMI*	METSIM GWAS	0.04	↓a		0.669	0.0173	8493
Factor B	Complement factor B	CFB	rs4151667
				HbA1c*	MAGIC GWAS	0.00944	↓a	-0.0371			5318
				Type 2 diabetes*	GoT2D WGS ↑ replication	0.01	↓a		0.842	0.0484	44414
				HbA1c*	MAGIC HbA1c GWAS: East Asians	0.0433	↑a	0.043		0.044	20838
				Diabetes diagnosed by doctor	Neale B	0.005016	↑b	0.003529			336473
				Insulin-dependent diabetes mellitus	Neale B	3.404e-06	↑b	0.0009766			337199
				Self-reported diabetes	Neale B	0.009888	↑b	0.002913			337159
ARMEL	Cerebral dopamine neurotrophic factor	CDNF	rs61738953
				Type 2 diabetes*	GoDarts Illumina Infinium GWAS	0.021	↑		1.61	0.0236	1884
				Fasting glucose*	FUSION exome chip analysis	0.0304	↓	-0.185		0.0418	3400
				HbA1c adj BMI*	METSIM GWAS	0.0348	↓	-0.0786		0.0521	8493
				Fasting glucose adj BMI*	FUSION exome chip analysis	0.04	↓	-0.176		0.0418	3400
				HbA1c*	GoDarts Illumina Infinium GWAS	0.049	↓	-0.205		0.0236	1884
				HbA1c	Prins B	0.007949	↑	0.05			9961
sRAGE	Advanced glycosylation end product-specific receptor, soluble	AGER	rs2070600
				Fasting glucose*	Hoorn DCS 2019	0.012	↑	0.223		0.0331	1997
				HbA1c*	Hoorn DCS 2019	0.013	↑	0.221		0.0331	1997
				HbA1c (mmol per mol)*	Hoorn DCS 2019	0.014	↑	0.219		0.0331	1997
				HbA1c*	MAGIC HbA1c GWAS: Europeans	0.028	↓	-0.0091		0.058	123665
				Type 2 diabetes*	UK Biobank T2D GWAS (DIAMANTE-Europeans Sept 2018)	0.033	↑		1.05	0.1	442817
				Type 2 diabetes adj BMI*	AGEN GWAS	0.0463	↓		0.933		18817
				HbA1c	MAGIC	0.004803	↓	-0.015			123665
WFKN2	WAP, Kazal, immunoglobulin, Kunitz and NTR domain-containing protein 2	WFIKKN2	rs35300894
				Type 2 diabetes adj BMI*	ExTexT2D exome chip analysis	0.000298	↓c		0.95	0.0343	228653
				Type 2 diabetes*	ExTexT2D exome chip analysis	0.00105	↓c		0.952	0.0343	228653
				HbA1c*	13K exome sequence analysis	0.0131	↓c	-0.111		0.0658	12954
				Fasting glucose*	Hoorn DCS 2019	0.04	↓c	-0.203		0.0283	1997
				Fasting glucose adj BMI*	CAMP GWAS	0.0453	↓c	-0.173		0.0336	3419
				Diabetes diagnosed by doctor	Neale B	0.003382	↑d	0.004648			336473
				Self-reported diabetes	Neale B	0.001232	↑d	0.004648			337159
IGFBP-5	Insulin-like growth factor-binding protein 5	IGFBP5	rs11575194
				Fasting glucose*	BioMe AMP T2D GWAS	0.0107	↑	0.3		0.0202	9361
				Fasting glucose adj BMI*	BioMe AMP T2D GWAS	0.0117	↑	0.3		0.0202	9361
TSG-6	Tumor necrosis factor-inducible gene 6 protein	TNFAIP6	rs75961064
				Type 2 diabetes adj BMI*	DIAGRAM 1000G GWAS	0.0057	↑		1.19		159208
				Fasting insulin adj BMI*	FUSION exome chip analysis	0.0213	↑	0.369		0.0144	3400
				Two-hour insulin*	FinnMetSeq exome sequence analysis	0.0266	↑	0.14		0.0128	19291
				Fasting glucose*	METSIM GWAS	0.0319	↑	0.155		0.0129	8493
				Fasting insulin*	FUSION exome chip analysis	0.0449	↑	0.321		0.0144	3400
				Type II diabetes adjusted for BMI	DIAGRAM	0.0057	↓	-0.17			159208
CATZ	Cathepsin Z	CTSZ	rs199825459
				Fasting insulin*	FinnMetSeq exome sequence analysis	0.0126	↓	-0.506		0.00158	19291
				HbA1c adj BMI*	METSIM GWAS	0.0156	↓	-0.541		0.00141	8493
				HbA1c*	METSIM GWAS	0.0157	↓	-0.541		0.00141	8493
				Leptin*	GoDarts Illumina Infinium GWAS	0.032	↑	0.577		0.00805	1884
				HbA1c (mmol per mol)*	EXTEND GWAS	0.0476	↑	0.24		0.00797	7159
PGCB	Brevican core protein	BCAN	rs199825459
				Two-hour insulin*	FinnMetSeq exome sequence analysis	0.0103	↑	0.572		0.00111	19291
				Fasting insulin adj BMI*	METSIM GWAS	0.031	↑	0.539		0.000998	8493
				Two-hour glucose*	FinnMetSeq exome sequence analysis	0.0419	↑	0.454		0.00111	19291
CHL1	Neural cell adhesion molecule L1-like protein	CHL1	rs116421102
				HbA1c (mmol per mol)*	EXTEND GWAS	0.0089	↓	-0.768		0.00132	7159
				HbA1c*	EXTEND GWAS	0.0138	↓	-1.12		0.00132	7159
SHBG	Sex hormone-binding globulin	SHBG	rs6258
				Two-hour insulin*	MAGIC GWAS*	0.000355	↑	0.202			5318
				Type 2 diabetes*	DIAGRAM 1000G GWAS	0.022	↑		1.2		159208
				Type 2 diabetes adj BMI*	BioMe AMP T2D GWAS	0.0258	↑		2.6	0.00235	9361
NET4	Netrin-4	NTN4	rs34114770
				Type 2 diabetes*	GWAS SIGMA	0.00464	↑		1.51	0.0155	8891
				Insulin sensitivity*	GENESIS GWAS	0.00557	↑	0.678		0.0075	2765
				Insulin sensitivity adj BMI*	GENESIS GWAS	0.00579	↑	0.675		0.0075	2765
				Fasting insulin*	GoDarts exome chip analysis	0.063	↑	0.187		0.0045	4863
Aminoacylase-1	Aminoacylase-1	ACY1	rs121912698
				Fasting glucose*	FinnMetSeq exome sequence analysis	0.00819	↓	-0.385		0.00251	19291
				HbA1c*	METSIM	0.0467	↓	-0.346		0.00241	8493
a1-Antichymotrypsin	Alpha-1-antichymotrypsin	SERPINA3	rs17473
				Fasting glucose*	Hoorn DCS 2018	0.002	↑	0.511		0.00741	3414
				HbA1c*	Hoorn DCS 2018	0.0084	↑	0.434		0.00741	3414
				Type 2 diabetes adj BMI*	DIAGRAM 1000G GWAS	0.016	↑		1.42		159208
				Type 2 diabetes*	SIGMA exome chip analysis	0.0244	↓		0.184	0.000924	8214
Gelsolin	Gelsolin	GSN	rs2230287
				Type 2 diabetes*	DIAGRAM Transethnic meta-analysis	0.03	↓		0.893		110452
ATS15	A disintegrin and metalloproteinase with thrombospondin motifs 15	ADAMTS15	rs116897071
				Fasting glucose adj BMI*	FUSION exome chip analysis	0.034	↑	1.05		0.00135	3400
				Fasting glucose*	FUSION exome chip analysis	0.0476	↑	0.979		0.00135	3400
				Treatment with insulin product	Neale B	0.003159	↓	-0.003294			337159
GFRa-1	GDNF family receptor alpha-1	GFRA1	rs8192662
				Fasting glucose*	Hoorn DCS 2019	0.022	↓	-0.227		0.0273	1997
				HbA1c*	MAGIC HbA1c GWAS: Europeans	0.0417	↑	0.012		0.066	123665
All summary data of SNP to glycemic phenotype associations were obtained from PhenoScanner v2 (http://http://www.phenoscanner.medschl.cam.ac.uk/) accessed on Nov 15, 2019 unless otherwise noted. Associations with P<0.01 are listed.
*Summary data of SNP to phenotype association was obtained from Type 2 Diabetes Knowledge Portal (http://www.type2diabetesgenetics.org/) accessed on Nov 15, 2019. Associations with P<0.05 are listed.
a For the analyses of this SNP, the variant/effect allele was designated as T.
b For the analyses of this SNP, the variant/effect allele was designated as A.
c For the analyses of this SNP, the variant/effect allele was designated as T.
d For the analyses of this SNP, the variant/effect allele was designated as C.

## Sheet: Suppl Table 6
Supplemental Table 6. FHS-MDC GWAS pQTL for age-, sex-, batch-adjusted incident T2DM proteins
SOMAmer Target Protein	SOMAmer Target UniProt ID	SOMAmer Aptamer ID	SOMAmer Target Coding Gene	Sentinel SNP ID	SNP Chr	SNP Location	Alt	Ref	SNP Nearest Gene	SNP Same Chr as SOMAmer Cognate Gene	SNP <1Mb of SOMAmer Cognate Gene TSS	SNP Nearest to SOMAmer Cognate Gene TSS	P	ß	SEM
sE-Selectin	P16581	34701	SELE	rs532436	9	136149830	a	g	ABO				0	-1.0353	0.0275
HMGN1	P05114	91872	HMGN1	rs1042445	3	186395436	t	c	HRG				1.72e-276	-1.0228	0.0288
IL-18 Ra	Q13478	34467	IL18R1	rs1568681	2	103014696	t	c	IL18R1	Same Chromosome	Cis	Cognate	3.5e-226	-0.8369	0.0261
MIA	Q16674	26872	MIA	rs8107978	19	41282275	t	c	MIA;MIA-RAB4B	Same Chromosome	Cis		4.23e-213	-1.3371	0.0429
KYNU	Q16719	455964	KYNU	rs2008533	2	143797657	t	c	KYNU	Same Chromosome	Cis	Cognate	1.05e-206	0.9439	0.0308
C1-Esterase Inhibitor	P05155	447914	SERPING1	rs34052104	11	57384519	a	c	SERPING1	Same Chromosome	Cis	Cognate	1.95e-165	0.7352	0.0268
PARC	P55774	30443	CCL18	rs2015086	17	34391617	a	g	CCL18	Same Chromosome	Cis	Cognate	5.95e-143	-0.895	0.0352
Cadherin-5	P33151	281923	CDH5	rs8176741	9	136131461	a	g	ABO				1.05e-129	1.1127	0.0459
PCSK7	Q16549	445968	PCSK7	rs634960	11	117072963	t	c	TAGLN	Same Chromosome	Cis		4.58e-125	0.6715	0.0282
CYTN	P01037	545933	CST1	rs4260306	20	23730336	t	c	CST1	Same Chromosome	Cis	Cognate	1.67e-118	-0.6438	0.0278
HMGN1	P05114	91872	HMGN1	rs2228243	3	186395113	a	g	HRG				2.28e-115	-0.7854	0.0344
BGH3	Q15582	328321	TGFBI	rs916951	5	135384443	a	g	TGFBI	Same Chromosome	Cis	Cognate	1.59e-114	0.524	0.023
Carbonic anhydrase 6	P23280	335280	CA6	rs3765963	1	9034598	a	g	CA6	Same Chromosome	Cis	Cognate	7.08e-112	-0.6571	0.0292
WFKN2	Q8TEU8	323550	WFIKKN2	rs4533326	17	48909608	a	c	WFIKKN2	Same Chromosome	Cis	Cognate	8.99e-105	-0.5779	0.0266
Factor H	P08603	4159130	CFH	rs7540032	1	196701284	t	c	CFH	Same Chromosome	Cis	Cognate	1.04e-92	0.509	0.0249
Ck-b-8-1	P55773	302836	CCL23	rs712048	17	34326215	a	c	CCL14-CCL15;CCL15	Same Chromosome	Cis		2.91e-88	-0.76	0.0382
CYTT	P09228	432433	CST2	rs4260306	20	23730336	t	c	CST1	Same Chromosome	Cis		2.33e-87	-0.5615	0.0283
DAF	P08174	50699	CD55	rs2564971	1	207464643	t	c	CD55	Same Chromosome	Cis	Cognate	3.92e-87	-0.5578	0.0282
TECK	O15444	27055	CCL25	rs77625270	19	8121189	t	c	CCL25	Same Chromosome	Cis	Cognate	2.21e-85	-1.1695	0.0597
TSP2	P35442	333933	THBS2	rs74507247	6	169624770	a	g	THBS2	Same Chromosome	Cis	Cognate	2.57e-78	0.7561	0.0404
Factor B	P00751	412972	CFB	rs4151669	6	31915144	a	g	CFB	Same Chromosome	Cis	Cognate	8.07e-76	-1.0888	0.0591
Carbonic anhydrase 6	P23280	335280	CA6	rs11121274	1	9010570	a	t	CA6	Same Chromosome	Cis	Cognate	1.11e-68	-0.4188	0.0239
IL-17B R	Q9NRM6	5084154	IL17RB	rs2232346	3	53892830	t	c	IL17RB	Same Chromosome	Cis	Cognate	1.57e-68	-1.2826	0.0733
CYTN	P01037	545933	CST1	rs13045804	20	23731653	t	c	CST1	Same Chromosome	Cis	Cognate	2.74e-57	-0.4677	0.0293
IL-17B R	Q9NRM6	5084154	IL17RB	rs6445607	3	53877149	t	g	CHDH	Same Chromosome	Cis		1.2e-53	-0.4057	0.0263
CYTT	P09228	432433	CST2	rs13045804	20	23731653	t	c	CST1	Same Chromosome	Cis		3.18e-53	-0.4482	0.0292
IL-1 R AcP	Q9NPH3	263012	IL1RAP	rs67249092	3	190357571	a	g	IL1RAP	Same Chromosome	Cis	Cognate	8.42e-50	0.5125	0.0345
Factor B	P00751	412972	CFB	rs541862	6	31916951	t	c	CFB	Same Chromosome	Cis	Cognate	4.06e-49	-0.6837	0.0464
HMGN1	P05114	91872	HMGN1	rs11919484	3	186432839	t	g	KNG1				8.3e-48	0.4484	0.0309
PEDF	P36955	921119	SERPINF1	rs6502953	17	1670809	a	g	SERPINF1	Same Chromosome	Cis	Cognate	3.37e-47	-0.4637	0.0321
TIG2	Q99969	307962	RARRES2	rs3735167	7	150039555	t	c	RARRES2	Same Chromosome	Cis	Cognate	1.93e-46	0.4174	0.0292
MIA	Q16674	26872	MIA	rs7254192	19	41273699	a	g	SNRPA	Same Chromosome	Cis		2.59e-43	-0.3536	0.0256
Factor H	P08603	4159130	CFH	rs10922141	1	196819160	a	c	CFHR1	Same Chromosome	Cis		1.02e-42	-0.5898	0.043
HCC-4	O15467	491378	CCL16	rs72831705	17	34321277	t	c	CCL14-CCL15	Same Chromosome	Cis		4.62e-40	-0.5651	0.0427
IL-18 Ra	Q13478	34467	IL18R1	rs4134504	2	102982223	t	c	IL18R1	Same Chromosome	Cis	Cognate	1.79e-39	-0.5432	0.0413
RET	P07949	322040	RET	rs2742243	10	43601749	t	c	RET	Same Chromosome	Cis	Cognate	6.11e-39	-0.3729	0.0286
MIA	Q16674	26872	MIA	rs143697240	19	41230611	t	c	ITPKC	Same Chromosome	Cis		2.16e-38	-2.1135	0.1631
TSG-6	P98066	503650	TNFAIP6	rs289835	2	152125395	a	c	NMI	Same Chromosome	Cis		4.15e-38	0.337	0.0261
Cathepsin A	P10619	317951	CTSA	rs10860794	12	102217720	a	c	GNPTAB				4.74e-38	-0.3706	0.0287
CATZ	Q9UBR2	49711	CTSZ	rs10745925	12	102218899	t	c	GNPTAB				5.47e-38	0.367	0.0285
sE-Selectin	P16581	34701	SELE	rs145526382	9	136121623	t	c	ABO				6.06e-38	-1.2352	0.0959
IL-1 R AcP	Q9NPH3	263012	IL1RAP	rs2193873	3	190313507	a	g	IL1RAP	Same Chromosome	Cis	Cognate	6.14e-38	-0.3201	0.0249
sE-Selectin	P16581	34701	SELE	rs3094377	9	136312119	t	c	ADAMTS13				2.84e-35	-1.0163	0.082
Contactin-5	O94779	329929	CNTN5	chr11:99047876	11	99047876	d	r	CNTN5	Same Chromosome	Cis	Cognate	3.22e-35	-0.5729	0.0463
Ck-b-8-1	P55773	302836	CCL23	rs854667	17	34363087	t	c	CCL23	Same Chromosome	Cis	Cognate	1.36e-34	0.3205	0.0261
ESAM	Q96AP7	29819	ESAM	rs12792040	11	124624150	a	g	ESAM	Same Chromosome	Cis	Cognate	1.31e-33	-0.5185	0.0429
MIA	Q16674	26872	MIA	rs4803356	19	41207206	c	g	ADCK4	Same Chromosome	Cis		6.64e-33	-0.6415	0.0537
IL-1 R AcP	Q9NPH3	263012	IL1RAP	rs113553332	3	190521288	t	c	GMNC	Same Chromosome	Cis		8.98e-33	0.8899	0.0746
MIA	Q16674	26872	MIA	rs111705399	19	41259215	a	g	SNRPA	Same Chromosome	Cis		2.16e-32	-0.3127	0.0264
a1-Antichymotrypsin	P01011	28799	SERPINA3	rs8023057	14	95097556	a	g	SERPINA3	Same Chromosome	Cis	Cognate	5.05e-32	0.397	0.0337
Nogo Receptor	Q9BZR6	51052	RTN4R	rs663353	22	20174712	a	g	LOC284865	Same Chromosome	Cis		3.1e-31	-0.3685	0.0317
TECK	O15444	27055	CCL25	rs112716951	19	8108737	t	c	CCL25	Same Chromosome	Cis	Cognate	3.18e-31	-0.4819	0.0415
sE-Selectin	P16581	34701	SELE	rs8176630	9	136152722	t	c	ABO				5.74e-31	0.4217	0.0364
DKK3	Q9UBP4	360771	DKK3	rs11022114	11	12038874	a	g	DKK3	Same Chromosome	Cis	Cognate	1.03e-29	0.3245	0.0287
Factor I	P05156	25675	CFI	rs7439493	4	110656730	a	g	CFI	Same Chromosome	Cis	Cognate	1.51e-29	0.3143	0.0278
IL-1 R AcP	Q9NPH3	263012	IL1RAP	rs4687154	3	190304172	c	g	IL1RAP	Same Chromosome	Cis	Cognate	8.64e-29	-0.5481	0.0492
Afamin	P43652	476331	AFM	rs72858930	4	74397787	a	t	AFM	Same Chromosome	Cis	Cognate	1.24e-28	0.9407	0.0847
IL-18 Ra	Q13478	34467	IL18R1	rs11677014	2	102923765	t	c	IL1RL1	Same Chromosome	Cis		1.56e-28	-0.5493	0.0496
IL-1 R AcP	Q9NPH3	263012	IL1RAP	rs143223524	3	190415546	t	c	IL1RAP	Same Chromosome	Cis	Cognate	2.07e-28	-1.1398	0.1031
IL-18 Ra	Q13478	34467	IL18R1	rs4851003	2	102909277	t	c	IL1RL1	Same Chromosome	Cis		3.67e-28	0.3444	0.0313
C1-Esterase Inhibitor	P05155	447914	SERPING1	rs113003693	11	57896733	t	g	OR9Q1	Same Chromosome	Cis		6.88e-28	-0.536	0.049
Siglec-7	Q9Y286	274268	SIGLEC7	rs12983058	19	51642784	t	g	SIGLEC7	Same Chromosome	Cis	Cognate	8.63e-28	0.3269	0.0299
OX2G	P41217	511273	CD200	rs2519093	9	136141870	t	c	ABO				9.05e-28	-0.3603	0.033
PARC	P55774	30443	CCL18	rs66967287	17	34352005	t	c	CCL23	Same Chromosome	Cis		1.41e-27	0.5171	0.0475
Apo E	P02649	241855	APOE	rs429358	19	45411941	t	c	APOE	Same Chromosome	Cis	Cognate	2.28e-26	-0.4358	0.041
TSG-6	P98066	503650	TNFAIP6	rs3771897	2	152224604	a	g	TNFAIP6	Same Chromosome	Cis	Cognate	5.37e-26	-0.38	0.036
IL-1Ra	P18510	535389	IL1RN	rs6734238	2	113841030	a	g	IL1F10	Same Chromosome	Cis		1.62e-25	0.3193	0.0306
HCC-4	O15467	491378	CCL16	chr17:34295553	17	34295553	d	r	CCL16	Same Chromosome	Cis	Cognate	1.76e-25	-0.3511	0.0337
IL-1 R AcP	Q9NPH3	263012	IL1RAP	rs1024949	3	190347732	t	c	IL1RAP	Same Chromosome	Cis	Cognate	2.07e-25	0.5982	0.0574
ROR1	Q01973	84746	ROR1	rs6588083	1	64614011	t	c	ROR1	Same Chromosome	Cis	Cognate	3.3e-25	0.3902	0.0376
TFPI	P10646	333650	TFPI	rs11579441	1	169472471	a	g	F5				1.53e-24	0.2945	0.0288
RET	P07949	322040	RET	rs788279	10	43425739	a	t	BMS1	Same Chromosome	Cis		1.82e-24	0.2689	0.0263
IL-18 Ra	Q13478	34467	IL18R1	rs1030025	2	103105611	a	t	SLC9A4	Same Chromosome	Cis		3.53e-24	0.3355	0.0331
sE-Selectin	P16581	34701	SELE	rs11794634	9	136090813	t	c	OBP2B				1.5e-23	0.3376	0.0338
EphB6	O15197	507882	EPHB6	rs7789303	7	142552547	a	g	EPHB6	Same Chromosome	Cis	Cognate	2.47e-23	0.3104	0.0312
C1-Esterase Inhibitor	P05155	447914	SERPING1	rs2729354	11	57355970	a	g	SERPING1	Same Chromosome	Cis	Cognate	2.63e-23	0.3202	0.0322
CYTN	P01037	545933	CST1	rs117202234	20	23697857	t	c	CST4	Same Chromosome	Cis		8.05e-23	-0.6464	0.0657
KYNU	Q16719	455964	KYNU	rs352891	2	143759337	a	g	KYNU	Same Chromosome	Cis	Cognate	1.09e-22	-0.419	0.0427
PCSK7	Q16549	445968	PCSK7	rs1729409	11	116673768	a	g	APOA5	Same Chromosome	Cis		1.57e-22	-0.2561	0.0262
TFPI	P10646	333650	TFPI	rs9332615	1	169504321	t	g	F5				2.28e-22	-0.5393	0.0554
Cadherin-5	P33151	281923	CDH5	rs4489379	9	136084941	t	c	OBP2B				4.59e-22	-0.3035	0.0314
GFRa-1	P56159	331474	GFRA1	rs4611119	10	117979318	a	c	GFRA1	Same Chromosome	Cis	Cognate	5.72e-22	-0.2625	0.0272
CYTT	P09228	432433	CST2	rs73102397	20	23642034	a	g	CST3	Same Chromosome	Cis		7.96e-22	-0.383	0.0399
IL-18 Ra	Q13478	34467	IL18R1	rs12712164	2	103239546	t	c	SLC9A2	Same Chromosome	Cis		1.33e-21	0.2835	0.0297
sE-Selectin	P16581	34701	SELE	rs557317	9	136157037	a	c	ABO				1.44e-21	-0.2845	0.0298
IL-18 Ra	Q13478	34467	IL18R1	rs75058036	2	102717743	a	g	IL1R1	Same Chromosome	Cis		1.51e-21	0.5722	0.06
IL-1Ra	P18510	535389	IL1RN	chr2:113835111	2	113835111	d	r	IL1F10	Same Chromosome	Cis		1.51e-21	-0.2988	0.0313
PCSK7	Q16549	445968	PCSK7	rs11216321	11	117094413	t	c	PCSK7	Same Chromosome	Cis	Cognate	4e-21	-0.3946	0.0418
HMGN1	P05114	91872	HMGN1	rs75954591	3	186416961	t	c	KNG1				8.3e-21	0.9059	0.0968
sE-Selectin	P16581	34701	SELE	rs8176634	9	136152070	c	g	ABO				1.13e-20	0.3642	0.0391
WFKN2	Q8TEU8	323550	WFIKKN2	rs11653248	17	48886967	a	c	WFIKKN2	Same Chromosome	Cis	Cognate	1.34e-20	0.3577	0.0384
sE-Selectin	P16581	34701	SELE	rs2301615	9	136325462	t	c	C9orf7				1.54e-20	0.287	0.0309
HCC-4	O15467	491378	CCL16	rs76743965	17	34298461	t	c	CCL16	Same Chromosome	Cis	Cognate	1.82e-20	-1.283	0.1384
HMGN1	P05114	91872	HMGN1	rs9823431	3	186381018	t	c	HRG				1.98e-20	1.0031	0.1083
Thrombin	P00734	41572	F2	rs35984397	4	187161501	a	g	KLKB1				2e-20	0.2342	0.0253
sCD163	Q86VB7	502859	CD163	rs62165726	2	134966562	a	c	MGAT5				6.17e-20	-0.7005	0.0766
Ck-b-8-1	P55773	302836	CCL23	rs62078063	17	34286452	t	c	LYZL6	Same Chromosome	Cis		8.3e-20	1.0781	0.1184
Factor B	P00751	412972	CFB	rs10754198	1	196573505	a	t	KCNT2				1.04e-19	-0.2622	0.0289
MMP-7	P09237	278926	MMP7	rs7128808	11	102408205	c	g	MMP7	Same Chromosome	Cis	Cognate	1.21e-19	0.2875	0.0317
BGH3	Q15582	328321	TGFBI	rs41298960	5	135382524	t	c	TGFBI	Same Chromosome	Cis	Cognate	1.27e-19	0.5322	0.0587
BGH3	Q15582	328321	TGFBI	rs1477322	5	135611386	c	g	TRPC7	Same Chromosome	Cis		1.32e-19	-0.227	0.0251
Adiponectin	Q15848	355424	ADIPOQ	rs143257534	3	186551888	t	c	ADIPOQ	Same Chromosome	Cis	Cognate	1.35e-19	-0.7	0.0773
kallikrein 8	O60259	283454	KLK8	rs1122466	19	51491464	a	g	KLK7	Same Chromosome	Cis		1.59e-19	0.4612	0.051
C1-Esterase Inhibitor	P05155	447914	SERPING1	rs4938868	11	57288962	a	t	SLC43A1	Same Chromosome	Cis		3.73e-19	0.3016	0.0337
ATS15	Q8TE58	453376	ADAMTS15	rs704	17	26694861	a	g	VTN				4.31e-19	-0.2409	0.027
IL-1 R AcP	Q9NPH3	263012	IL1RAP	rs34577435	3	190522011	a	g	GMNC	Same Chromosome	Cis		4.65e-19	1.2217	0.137
Cadherin-5	P33151	281923	CDH5	rs28519070	9	136204198	a	t	SURF6				5.59e-19	-0.2479	0.0279
PCSK7	Q16549	445968	PCSK7	rs12269901	11	116973929	c	g	SIK3	Same Chromosome	Cis		6.04e-19	-0.2539	0.0286
Factor B	P00751	412972	CFB	rs116009801	6	31598675	a	g	PRRC2A	Same Chromosome	Cis		1.41e-18	0.9352	0.1063
Calpastatin	P20810	30265	CAST	rs72840032	10	101889964	t	c	ERLIN1				2.22e-18	-0.5434	0.0621
HMGN1	P05114	91872	HMGN1	rs12490146	3	186397897	t	c	HRG				2.66e-18	0.6492	0.0744
CYTN	P01037	545933	CST1	rs73102397	20	23642034	a	g	CST3	Same Chromosome	Cis		3.79e-18	-0.3479	0.0401
TSP2	P35442	333933	THBS2	rs9455899	6	169589577	t	g	THBS2	Same Chromosome	Cis	Cognate	4.44e-18	0.2367	0.0273
BGH3	Q15582	328321	TGFBI	rs5008734	5	135467693	a	c	SMAD5-AS1	Same Chromosome	Cis		5.17e-18	-0.4261	0.0493
MMP-7	P09237	278926	MMP7	rs79643393	11	102410668	t	c	MMP7	Same Chromosome	Cis	Cognate	8.12e-18	0.5156	0.06
PGP9.5	P09936	501916	UCHL1	rs4905179	14	94795492	a	g	SERPINA6				8.94e-18	-0.2795	0.0326
WFKN2	Q8TEU8	323550	WFIKKN2	rs8073374	17	48867283	a	g	LINC00483	Same Chromosome	Cis		2.39e-17	0.4321	0.051
HCC-4	O15467	491378	CCL16	rs117259529	17	34351873	t	c	CCL23	Same Chromosome	Cis		3.9e-17	-1.4786	0.1757
CYTN	P01037	545933	CST1	rs57922873	20	23852690	a	t	CST5	Same Chromosome	Cis		5.2e-17	-0.2448	0.0292
NET4	Q9HB63	332727	NTN4	rs17288108	12	96131895	a	g	NTN4	Same Chromosome	Cis	Cognate	6.01e-17	0.2949	0.0353
Apo E	P02649	241855	APOE	rs395908	19	45373565	a	g	PVRL2	Same Chromosome	Cis		6.75e-17	-0.3059	0.0366
KYNU	Q16719	455964	KYNU	rs78807768	2	143966272	a	t	ARHGAP15	Same Chromosome	Cis		7.13e-17	-0.4328	0.0519
HMGN1	P05114	91872	HMGN1	rs3888001	3	186404484	t	g	HRG				9.03e-17	0.3893	0.0468
MIA	Q16674	26872	MIA	rs60620024	19	41203780	c	g	ADCK4	Same Chromosome	Cis		1.08e-16	0.3424	0.0413
C1-Esterase Inhibitor	P05155	447914	SERPING1	rs1867127	11	57141120	t	c	PRG3	Same Chromosome	Cis		1.47e-16	0.2403	0.0291
C5a	P01031	285163	C5	rs12038333	1	196672454	a	g	CFH				1.54e-16	-0.2232	0.027
CYTN	P01037	545933	CST1	rs7267232	20	23787208	c	g	CST2	Same Chromosome	Cis		1.91e-16	0.3422	0.0416
IL-18 Ra	Q13478	34467	IL18R1	rs76394402	2	102849214	t	c	IL1RL2	Same Chromosome	Cis		2.14e-16	-0.7201	0.0877
PGP9.5	P09936	501916	UCHL1	rs28929474	14	94844947	t	c	SERPINA1				2.28e-16	0.7255	0.0884
CNDP1	Q96KN2	545659	CNDP1	rs17817077	18	72209543	a	g	CNDP1	Same Chromosome	Cis	Cognate	2.49e-16	0.2476	0.0302
MIA	Q16674	26872	MIA	rs7251624	19	41503447	a	t	CYP2B6	Same Chromosome	Cis		2.99e-16	0.2587	0.0317
CATZ	Q9UBR2	49711	CTSZ	rs61935678	12	102029254	a	c	MYBPC1				3.94e-16	0.3426	0.0421
Contactin-5	O94779	329929	CNTN5	rs11218498	11	99000435	a	g	CNTN5	Same Chromosome	Cis	Cognate	4.02e-16	-0.2058	0.0253
sE-Selectin	P16581	34701	SELE	rs11789139	9	136185324	c	g	SURF6				4.21e-16	0.3189	0.0392
C1-Esterase Inhibitor	P05155	447914	SERPING1	rs11229091	11	57443407	t	c	ZDHHC5	Same Chromosome	Cis		4.59e-16	0.9706	0.1195
GP1BA	P07359	499087	GP1BA	rs3184504	12	111884608	t	c	SH2B3				5.03e-16	0.2104	0.0259
TSP2	P35442	333933	THBS2	rs11966235	6	169626830	t	c	THBS2	Same Chromosome	Cis	Cognate	9.99e-16	-0.3031	0.0378
C1-Esterase Inhibitor	P05155	447914	SERPING1	rs28362945	11	57365895	a	g	SERPING1	Same Chromosome	Cis	Cognate	1.08e-15	0.302	0.0377
C1-Esterase Inhibitor	P05155	447914	SERPING1	rs75339968	11	57397710	a	g	MIR130A	Same Chromosome	Cis		1.19e-15	-0.7842	0.0979
IL-18 Ra	Q13478	34467	IL18R1	rs1861282	2	102728729	c	g	IL1R1	Same Chromosome	Cis		1.35e-15	-0.214	0.0268
CNDP1	Q96KN2	545659	CNDP1	rs2966957	19	24212268	t	c	ZNF254				1.63e-15	-0.3226	0.0405
KYNU	Q16719	455964	KYNU	rs146478918	2	143714910	a	g	KYNU	Same Chromosome	Cis	Cognate	1.66e-15	0.8603	0.108
PCSK7	Q16549	445968	PCSK7	rs117910440	11	116727547	t	c	SIK3	Same Chromosome	Cis		1.8e-15	0.5498	0.0691
PCSK7	Q16549	445968	PCSK7	rs61906487	11	117088821	t	c	PCSK7	Same Chromosome	Cis	Cognate	1.9e-15	-0.6028	0.0758
Adiponectin	Q15848	355424	ADIPOQ	rs73185702	3	186562865	a	g	ADIPOQ	Same Chromosome	Cis	Cognate	2.12e-15	0.3816	0.0481
BGH3	Q15582	328321	TGFBI	rs11242307	5	135366684	a	g	TGFBI	Same Chromosome	Cis	Cognate	3.31e-15	-0.6281	0.0797
HCC-4	O15467	491378	CCL16	rs145550637	17	34378077	a	g	CCL18	Same Chromosome	Cis		4.9e-15	-1.0352	0.1322
Notch 1	P46531	51077	NOTCH1	rs8176644	9	136149150	t	c	ABO	Same Chromosome			5.72e-15	0.3895	0.0499
CATZ	Q9UBR2	49711	CTSZ	rs11110965	12	102091421	t	c	CHPT1				5.92e-15	-0.3523	0.0451
C1-Esterase Inhibitor	P05155	447914	SERPING1	rs141403822	11	57314836	a	g	SMTNL1	Same Chromosome	Cis		9.3e-15	-1.1104	0.1433
IL-17B R	Q9NRM6	5084154	IL17RB	rs62255061	3	54015535	a	t	SELK	Same Chromosome	Cis		9.74e-15	0.2531	0.0327
CYTT	P09228	432433	CST2	rs13042700	20	23704580	a	g	CST1	Same Chromosome	Cis		1.18e-14	0.7096	0.0919
Cadherin-5	P33151	281923	CDH5	rs656105	9	136177394	t	c	SURF6				1.29e-14	0.23	0.0298
NG36	Q96KQ7	584360	EHMT2	rs2686408	3	165494785	c	g	BCHE				1.34e-14	0.2281	0.0296
sE-Selectin	P16581	34701	SELE	rs10753792	1	169705356	a	g	SELE	Same Chromosome	Cis	Cognate	1.43e-14	-0.215	0.0279
CYTT	P09228	432433	CST2	rs7267232	20	23787208	c	g	CST2	Same Chromosome	Cis	Cognate	1.47e-14	0.3192	0.0415
HMGN1	P05114	91872	HMGN1	rs58005713	3	186465952	c	g	KNG1				2.06e-14	0.4197	0.0549
SDF-1	P48061	351660	CXCL12	rs77542162	17	67081278	a	g	ABCA6				2.25e-14	-0.834	0.1092
Layilin	Q6UX15	263561	LAYN	rs4581484	11	111415822	a	g	LAYN	Same Chromosome	Cis	Cognate	2.39e-14	-0.2898	0.038
sE-Selectin	P16581	34701	SELE	rs117804300	9	136034364	a	g	GBGT1				2.87e-14	-0.7043	0.0926
IL-1 R AcP	Q9NPH3	263012	IL1RAP	rs13084342	3	190449374	a	t	IL1RAP	Same Chromosome	Cis	Cognate	3.47e-14	-0.2384	0.0315
Apo E	P02649	241855	APOE	rs73052307	19	45384405	t	c	PVRL2	Same Chromosome	Cis		3.83e-14	0.3818	0.0505
CYTT	P09228	432433	CST2	rs57922873	20	23852690	a	t	CST5	Same Chromosome	Cis		4.3e-14	-0.2206	0.0292
MIA	Q16674	26872	MIA	rs2302986	19	41383215	c	g	CYP2A7	Same Chromosome	Cis		4.37e-14	0.4173	0.0553
IL-18 Ra	Q13478	34467	IL18R1	rs1200327	2	102900355	a	g	IL1RL1	Same Chromosome	Cis		5.17e-14	0.8772	0.1165
RET	P07949	322040	RET	rs2796560	10	43355515	t	c	BMS1	Same Chromosome	Cis		6.84e-14	-0.2169	0.029
C1-Esterase Inhibitor	P05155	447914	SERPING1	rs6591444	11	57724059	a	g	OR9Q1	Same Chromosome	Cis		6.93e-14	-0.2095	0.028
KYNU	Q16719	455964	KYNU	rs113039732	2	143283493	a	g	KYNU	Same Chromosome	Cis	Cognate	6.95e-14	0.9993	0.1334
KYNU	Q16719	455964	KYNU	rs139749056	2	143835051	a	t	KYNU	Same Chromosome	Cis	Cognate	7.13e-14	1.3029	0.1741
CRP	P02741	433749	CRP	rs2211320	1	159693605	a	g	CRP	Same Chromosome	Cis	Cognate	7.96e-14	-0.2164	0.029
DAF	P08174	50699	CD55	chr1:207580150	1	207580150	d	r	CD55	Same Chromosome	Cis	Cognate	8.4e-14	-0.2212	0.0296
IL-18 Ra	Q13478	34467	IL18R1	rs6736317	2	102714460	t	c	IL1R1	Same Chromosome	Cis		8.47e-14	-0.5905	0.0791
C1-Esterase Inhibitor	P05155	447914	SERPING1	rs11229255	11	57861589	a	c	OR9Q1	Same Chromosome	Cis		8.88e-14	-0.2679	0.0359
Factor H	P08603	4159130	CFH	rs185769621	1	196683721	a	g	CFH	Same Chromosome	Cis	Cognate	1.01e-13	-0.5152	0.0693
CYTN	P01037	545933	CST1	rs146043327	20	23788123	t	c	CST2	Same Chromosome	Cis		1.06e-13	0.6724	0.0905
Cadherin-5	P33151	281923	CDH5	rs117405640	9	135891267	a	g	GTF3C5				1.06e-13	-0.7072	0.0951
Factor B	P00751	412972	CFB	rs114399813	6	31141209	a	g	PSORS1C3	Same Chromosome	Cis		1.14e-13	-0.2276	0.0307
C1-Esterase Inhibitor	P05155	447914	SERPING1	rs11229567	11	58419646	t	c	ZFP91-CNTF;CNTF	Same Chromosome			1.16e-13	-0.4576	0.0617
TECK	O15444	27055	CCL25	rs11672038	19	8174724	t	c	FBN3	Same Chromosome	Cis		1.42e-13	-0.2082	0.0282
CYTN	P01037	545933	CST1	rs13042700	20	23704580	a	g	CST1	Same Chromosome	Cis	Cognate	1.49e-13	0.6817	0.0923
GP1BA	P07359	499087	GP1BA	rs17696736	12	112486818	a	g	NAA25				1.5e-13	-0.1964	0.0266
Factor H	P08603	4159130	CFH	chr1:197004731	1	197004731	i	r	F13B	Same Chromosome	Cis		1.53e-13	-0.3251	0.044
IL-1 sRI	P14778	29919	IL1R1	rs11123902	2	102610642	a	c	IL1R2	Same Chromosome	Cis		1.77e-13	0.1959	0.0266
TFPI	P10646	333650	TFPI	rs927826	10	20220846	t	g	PLXDC2				1.82e-13	0.2057	0.0279
Cathepsin A	P10619	317951	CTSA	rs11110901	12	102030113	t	c	MYBPC1				2.01e-13	-0.3124	0.0425
Apo E	P02649	241855	APOE	rs3810143	19	45349402	t	c	PVRL2	Same Chromosome	Cis		2.45e-13	-0.2149	0.0294
KYNU	Q16719	455964	KYNU	rs354720	2	143893820	c	g	ARHGAP15	Same Chromosome	Cis		3.66e-13	0.3028	0.0417
Factor H	P08603	4159130	CFH	rs116397204	1	196852518	t	c	CFHR4	Same Chromosome	Cis		3.68e-13	0.9485	0.1305
PARC	P55774	30443	CCL18	rs140335931	17	34430306	c	g	CCL4	Same Chromosome	Cis		3.78e-13	-1.1404	0.157
TFPI	P10646	333650	TFPI	rs1892094	1	169094459	t	c	ATP1B1				3.8e-13	-0.1785	0.0246
CYTT	P09228	432433	CST2	rs62207490	20	23743853	a	c	CST1	Same Chromosome	Cis		4.29e-13	-0.4001	0.0552
ARMEL	Q49AH0	496252	CDNF	rs55884544	10	14857529	a	g	CDNF	Same Chromosome	Cis	Cognate	4.44e-13	-0.2947	0.0407
IL-1 sRI	P14778	29919	IL1R1	rs34211178	3	98383562	a	g	ST3GAL6				5.06e-13	-0.1909	0.0264
Periostin	Q15063	345757	POSTN	rs1570608	13	38227229	a	c	TRPC4	Same Chromosome	Cis		5.33e-13	-0.206	0.0285
IL-18 Ra	Q13478	34467	IL18R1	rs11465614	2	102991130	t	c	IL18R1	Same Chromosome	Cis	Cognate	6.14e-13	0.7742	0.1076
Apo E	P02649	241855	APOE	rs112450640	19	45296364	a	g	CBLC	Same Chromosome	Cis		6.78e-13	-0.6785	0.0944
NG36	Q96KQ7	584360	EHMT2	rs1912826	4	187149540	a	g	KLKB1				8.06e-13	0.2038	0.0285
Factor B	P00751	412972	CFB	rs9469079	6	32032421	t	c	TNXB	Same Chromosome	Cis		9.5e-13	0.2918	0.0409
WIF-1	Q9Y5W5	28482	WIF1	rs215223	12	590259	a	g	B4GALNT3	Same Chromosome			1.07e-12	0.1908	0.0268
PGCB	Q96GW7	346158	BCAN	rs3795736	1	156612932	t	c	BCAN	Same Chromosome	Cis	Cognate	1.12e-12	0.207	0.0291
IL-1Ra	P18510	535389	IL1RN	rs3768769	2	113764983	a	g	IL36A	Same Chromosome	Cis		1.19e-12	0.3073	0.0432
IL-1 sRI	P14778	29919	IL1R1	rs6761276	2	113832312	t	c	IL1F10	Same Chromosome			1.32e-12	-0.1908	0.0269
LSAMP	Q13449	29996	LSAMP	rs1541871	3	116102816	t	c	LSAMP	Same Chromosome	Cis	Cognate	1.35e-12	-0.2443	0.0345
a2-Macroglobulin	P01023	370862	A2M	rs4241822	4	187178300	t	c	KLKB1				1.38e-12	-0.1801	0.0254
C1-Esterase Inhibitor	P05155	447914	SERPING1	rs628100	11	57495674	a	g	TMX2;TMX2-CTNND1	Same Chromosome	Cis		1.49e-12	0.2249	0.0318
Factor B	P00751	412972	CFB	rs114682631	6	32198527	a	g	NOTCH4	Same Chromosome	Cis		1.55e-12	-0.2735	0.0387
Factor B	P00751	412972	CFB	rs3093547	6	31541848	a	t	LTA	Same Chromosome	Cis		1.66e-12	-0.8217	0.1164
TECK	O15444	27055	CCL25	rs62124660	19	8099662	a	g	CCL25	Same Chromosome	Cis	Cognate	1.72e-12	0.3328	0.0472
IL-1 R AcP	Q9NPH3	263012	IL1RAP	rs114600080	3	190349170	c	g	IL1RAP	Same Chromosome	Cis	Cognate	1.75e-12	1.227	0.174
Factor B	P00751	412972	CFB	rs7746553	6	31895973	c	g	C2	Same Chromosome	Cis		1.78e-12	-0.2758	0.0391
PCSK7	Q16549	445968	PCSK7	rs77313552	11	117133025	a	g	RNF214	Same Chromosome	Cis		1.88e-12	0.1902	0.027
NCAM-120	P13591	449862	NCAM1	chr11:112980929	11	112980929	d	r	NCAM1	Same Chromosome	Cis	Cognate	2.18e-12	-0.3238	0.0461
Contactin-5	O94779	329929	CNTN5	rs1841615	11	99077932	t	g	CNTN5	Same Chromosome	Cis	Cognate	2.33e-12	0.183	0.0261
Factor H	P08603	4159130	CFH	chr1:196820510	1	196820510	i	r	CFHR1	Same Chromosome	Cis		2.6e-12	-0.2812	0.0402
TSP2	P35442	333933	THBS2	rs144190188	6	169645693	t	c	THBS2	Same Chromosome	Cis	Cognate	2.92e-12	-0.9393	0.1345
GFRa-1	P56159	331474	GFRA1	rs8192662	10	118030415	a	t	GFRA1	Same Chromosome	Cis	Cognate	3.04e-12	0.6291	0.0902
Factor B	P00751	412972	CFB	rs142068616	6	31837739	t	g	SLC44A4	Same Chromosome	Cis		3.07e-12	-0.1897	0.0272
RET	P07949	322040	RET	rs9422449	10	43290581	t	c	BMS1	Same Chromosome	Cis		3.18e-12	0.2611	0.0375
PGP9.5	P09936	501916	UCHL1	rs139421381	14	94926274	t	g	SERPINA9				3.19e-12	0.8554	0.1227
IL-17B R	Q9NRM6	5084154	IL17RB	rs2680671	3	53780081	t	c	CACNA1D	Same Chromosome	Cis		3.46e-12	0.1991	0.0286
TECK	O15444	27055	CCL25	rs56385701	19	7999372	a	g	TIMM44	Same Chromosome	Cis		3.46e-12	-0.4962	0.0713
LG3BP	Q08380	500052	LGALS3BP	rs73665251	8	16038003	t	c	MSR1				4.61e-12	-0.3363	0.0486
IL-18 Ra	Q13478	34467	IL18R1	rs113030214	2	103064186	t	g	IL18RAP	Same Chromosome	Cis		4.63e-12	-0.547	0.0791
IL-1 R AcP	Q9NPH3	263012	IL1RAP	rs6444433	3	190298698	c	g	IL1RAP	Same Chromosome	Cis	Cognate	4.8e-12	0.1866	0.027
DAF	P08174	50699	CD55	rs112301835	1	207403260	t	g	C4BPA	Same Chromosome	Cis		4.8e-12	-0.6186	0.0895
Coagulation Factor IXab	P00740	530712	F9	rs1260326	2	27730940	t	c	GCKR				4.93e-12	0.189	0.0274
Coagulation Factor IX	P00740	530712	F9	rs1260326	2	27730940	t	c	GCKR				4.99e-12	0.189	0.0274
Carbonic anhydrase 6	P23280	335280	CA6	rs3861751	1	8977459	t	c	CA6	Same Chromosome	Cis	Cognate	5.12e-12	-0.1997	0.0289
RGMB	Q6NW40	33318	RGMB	rs10043462	5	97765856	a	g	RGMB	Same Chromosome	Cis	Cognate	5.17e-12	-0.1886	0.0273
Cadherin-5	P33151	281923	CDH5	rs10901241	9	136059317	t	c	GBGT1				5.25e-12	0.2088	0.0303
Factor H	P08603	4159130	CFH	rs553761	1	196248826	a	g	KCNT2	Same Chromosome	Cis		5.72e-12	0.2063	0.03
Cadherin-5	P33151	281923	CDH5	rs8044270	16	66435880	c	g	CDH5	Same Chromosome	Cis	Cognate	5.81e-12	0.1941	0.0282
Cathepsin A	P10619	317951	CTSA	rs11110965	12	102091421	t	c	CHPT1				6.69e-12	-0.3096	0.0451
IL-1 R AcP	Q9NPH3	263012	IL1RAP	rs3773966	3	190305049	t	g	IL1RAP	Same Chromosome	Cis	Cognate	7.15e-12	-0.427	0.0623
CNDP1	Q96KN2	545659	CNDP1	rs2195420	19	28102575	a	g	LOC148189				7.17e-12	0.2746	0.0401
IL-1 R AcP	Q9NPH3	263012	IL1RAP	rs7640668	3	190271816	c	g	IL1RAP	Same Chromosome	Cis	Cognate	7.28e-12	0.2152	0.0314
TECK	O15444	27055	CCL25	rs117519116	19	8012773	t	g	TIMM44	Same Chromosome	Cis		7.38e-12	-1.1014	0.1608
HMGN1	P05114	91872	HMGN1	rs116329575	3	186370473	t	c	FETUB				7.51e-12	0.8123	0.1186
Carbonic anhydrase 6	P23280	335280	CA6	rs11121282	1	9025243	t	c	CA6	Same Chromosome	Cis	Cognate	8.17e-12	-0.4062	0.0594
PCSK7	Q16549	445968	PCSK7	rs150758276	11	117085874	c	g	PCSK7	Same Chromosome	Cis	Cognate	9.03e-12	-0.8371	0.1227
PCSK7	Q16549	445968	PCSK7	rs12366015	11	116990851	a	g	SIK3	Same Chromosome	Cis		9.33e-12	-0.2181	0.032
DAF	P08174	50699	CD55	rs11118328	1	207850539	t	c	CR1L	Same Chromosome	Cis		1.04e-11	0.2378	0.035
DAF	P08174	50699	CD55	rs181861078	1	207387226	a	t	C4BPA	Same Chromosome	Cis		1.07e-11	0.6437	0.0947
sCD163	Q86VB7	502859	CD163	rs1257168	2	134963892	a	g	MGAT5				1.39e-11	0.1837	0.0272
TSP2	P35442	333933	THBS2	rs12180739	6	169614713	c	g	THBS2	Same Chromosome	Cis	Cognate	1.53e-11	-0.1875	0.0278
TSP2	P35442	333933	THBS2	rs73034020	6	169475680	t	c	THBS2	Same Chromosome	Cis	Cognate	1.63e-11	0.334	0.0496
HGF	P14210	268123	HGF	chr7:81359950	7	81359950	d	r	HGF	Same Chromosome	Cis	Cognate	1.73e-11	0.2059	0.0306
NCAM-120	P13591	449862	NCAM1	rs61902388	11	112642075	t	c	NCAM1	Same Chromosome	Cis	Cognate	1.76e-11	0.2368	0.0352
TSP2	P35442	333933	THBS2	rs56003273	6	169650230	t	c	THBS2	Same Chromosome	Cis	Cognate	1.91e-11	0.1755	0.0261
Factor B	P00751	412972	CFB	rs184121812	6	32684638	t	c	HLA-DQA2	Same Chromosome	Cis		1.91e-11	-0.4209	0.0627
DAF	P08174	50699	CD55	rs4844573	1	207304900	t	c	C4BPA	Same Chromosome	Cis		2.12e-11	-0.1815	0.0271
DAF	P08174	50699	CD55	rs1820909	1	207361525	t	c	C4BPA	Same Chromosome	Cis		2.19e-11	-0.6895	0.103
BFL1	Q16548	341350	BCL2A1	rs1355538	3	165505177	a	g	BCHE				2.38e-11	0.1792	0.0268
Ck-b-8-1	P55773	302836	CCL23	rs854664	17	34355778	a	g	CCL23	Same Chromosome	Cis	Cognate	2.64e-11	-0.2973	0.0446
CHL1	O00533	360154	CHL1	rs1391892	3	243834	t	c	CHL1	Same Chromosome	Cis	Cognate	2.97e-11	0.2383	0.0358
Nogo Receptor	Q9BZR6	51052	RTN4R	rs5748561	22	20216804	t	g	RTN4R	Same Chromosome	Cis	Cognate	3.38e-11	0.2121	0.032
BFL1	Q16548	341350	BCL2A1	rs11952526	5	42815433	a	g	SEPP1				3.4e-11	0.1974	0.0298
RET	P07949	322040	RET	rs72781212	10	43573419	t	c	RET	Same Chromosome	Cis	Cognate	3.47e-11	0.4226	0.0638
MIA	Q16674	26872	MIA	rs3097226	19	41147576	t	g	LTBP4	Same Chromosome	Cis		3.65e-11	0.2398	0.0362
PCSK7	Q16549	445968	PCSK7	rs11608173	11	116568364	a	t	BUD13	Same Chromosome	Cis		3.93e-11	-0.2116	0.032
CNTFR alpha	P26992	27116	CNTFR	rs10972159	9	34593086	a	g	CNTFR	Same Chromosome	Cis	Cognate	4.27e-11	-0.6835	0.1036
Calcineurin B a	P63098	365774	PPP3R1	rs12038333	1	196672454	a	g	CFH				4.68e-11	-0.1805	0.0274
C5a	P01031	285163	C5	rs116503776	6	31930462	a	g	SKIV2L				4.98e-11	-0.2429	0.037
CYTN	P01037	545933	CST1	rs73090940	20	23751342	a	g	CST1	Same Chromosome	Cis	Cognate	5.09e-11	0.4834	0.0736
CYTT	P09228	432433	CST2	rs2983605	20	23634077	a	c	CST3	Same Chromosome	Cis		5.87e-11	0.1838	0.0281
Cadherin-5	P33151	281923	CDH5	rs28507496	9	136081598	t	c	OBP2B				6.38e-11	-0.1986	0.0304
IL-1 R AcP	Q9NPH3	263012	IL1RAP	rs13098006	3	190587740	t	c	GMNC	Same Chromosome	Cis		6.39e-11	0.5678	0.0869
CNDP1	Q96KN2	545659	CNDP1	rs10405957	19	23957937	a	g	RPSAP58				6.46e-11	-0.209	0.032
LRP8	Q14114	332337	LRP8	rs7526226	1	53731019	a	t	LRP8	Same Chromosome	Cis	Cognate	6.8e-11	0.172	0.0264
Carbonic anhydrase 6	P23280	335280	CA6	rs11121288	1	9047638	c	g	CA6	Same Chromosome	Cis	Cognate	6.9e-11	0.1772	0.0272
HMGN1	P05114	91872	HMGN1	rs183766451	3	186382942	a	c	HRG				7.65e-11	-1.4992	0.2304
WFKN2	Q8TEU8	323550	WFIKKN2	rs150333964	17	48881532	t	g	WFIKKN2	Same Chromosome	Cis	Cognate	7.83e-11	-0.6426	0.0988
IL-1 R AcP	Q9NPH3	263012	IL1RAP	rs2885370	3	190276995	t	g	IL1RAP	Same Chromosome	Cis	Cognate	8.69e-11	-0.2807	0.0433
C1-Esterase Inhibitor	P05155	447914	SERPING1	rs141271472	11	57405894	c	g	MIR130A	Same Chromosome	Cis		8.79e-11	-0.8826	0.1361
CYTN	P01037	545933	CST1	rs4630834	20	23740255	t	c	CST1	Same Chromosome	Cis	Cognate	9.55e-11	0.1892	0.0292
IL-1 sRI	P14778	29919	IL1R1	rs62158854	2	113870725	t	g	IL1RN	Same Chromosome			9.61e-11	-0.1781	0.0275
sE-Selectin	P16581	34701	SELE	rs11791119	9	136184985	t	c	SURF6				1.01e-10	-0.1971	0.0305
ROR1	Q01973	84746	ROR1	rs2806542	1	64612756	a	g	ROR1	Same Chromosome	Cis	Cognate	1.11e-10	-0.2155	0.0334
Carbonic anhydrase 6	P23280	335280	CA6	rs12022018	1	8989461	t	c	CA6	Same Chromosome	Cis	Cognate	1.12e-10	0.3005	0.0466
Factor H	P08603	4159130	CFH	rs72738635	1	197117641	a	g	ASPM	Same Chromosome	Cis		1.13e-10	-0.17	0.0264
IL-18 Ra	Q13478	34467	IL18R1	rs141408134	2	103051781	a	g	IL18RAP	Same Chromosome	Cis		1.36e-10	0.5762	0.0897
RET	P07949	322040	RET	rs4948563	10	43763658	a	g	RASGEF1A	Same Chromosome	Cis		1.45e-10	0.2128	0.0332
HCC-4	O15467	491378	CCL16	rs140744153	17	34365735	a	g	CCL23	Same Chromosome	Cis		1.5e-10	-0.7913	0.1235
IL-18 Ra	Q13478	34467	IL18R1	rs112254084	2	102885016	a	c	IL1RL2	Same Chromosome	Cis		1.51e-10	0.7662	0.1197
CYTN	P01037	545933	CST1	rs2708381	12	11214145	t	c	PRH1-PRR4				1.66e-10	-0.2404	0.0376
LG3BP	Q08380	500052	LGALS3BP	rs77801945	17	76999947	a	c	CANT1	Same Chromosome	Cis		1.81e-10	0.5521	0.0866
Ck-b-8-1	P55773	302836	CCL23	rs9898073	17	34363138	a	t	CCL23	Same Chromosome	Cis	Cognate	1.86e-10	0.4981	0.0782
TGF-b3	P10600	352058	TGFB3	rs7625980	3	186393547	t	c	HRG				1.9e-10	-0.1966	0.0309
sE-Selectin	P16581	34701	SELE	rs3094326	9	136343647	c	g	SLC2A6				1.93e-10	0.272	0.0427
Cadherin-5	P33151	281923	CDH5	rs549542	9	136001609	a	g	RALGDS				2.08e-10	-0.222	0.0349
Periostin	Q15063	345757	POSTN	rs7991653	13	37764792	t	c	CSNK1A1L	Same Chromosome	Cis		2.2e-10	-0.1657	0.0261
Glypican 3	P51654	484262	GPC3	rs11751605	6	160963230	t	c	LPA				2.42e-10	0.2292	0.0362
Contactin-5	O94779	329929	CNTN5	rs190648374	11	99026403	t	g	CNTN5	Same Chromosome	Cis	Cognate	2.57e-10	-0.7936	0.1255
TrkC	Q16288	265827	NTRK3	rs1017757	15	88554552	a	g	NTRK3	Same Chromosome	Cis	Cognate	2.59e-10	-0.2348	0.0371
Carbonic anhydrase 6	P23280	335280	CA6	rs111863260	1	9030050	t	c	CA6	Same Chromosome	Cis	Cognate	2.76e-10	0.6198	0.0982
Factor H	P08603	4159130	CFH	rs75902376	1	196973077	c	g	CFHR5	Same Chromosome	Cis		2.86e-10	-0.7718	0.1224
CYTN	P01037	545933	CST1	rs182739017	20	23334015	a	g	NXT1	Same Chromosome	Cis		2.91e-10	-0.7557	0.1199
CATZ	Q9UBR2	49711	CTSZ	rs825050	12	102043683	t	g	MYBPC1				2.96e-10	0.1736	0.0275
TFPI	P10646	333650	TFPI	rs1209731	1	169324793	t	c	NME7				3.03e-10	-0.4732	0.0751
ERP29	P30040	49836	ERP29	rs149589973	6	32210287	t	c	NOTCH4				3.18e-10	0.3476	0.0553
CATZ	Q9UBR2	49711	CTSZ	rs11111080	12	102308725	t	c	DRAM1				3.51e-10	0.2112	0.0337
sCD163	Q86VB7	502859	CD163	rs314256	17	7089652	c	g	DLG4				3.61e-10	-0.1827	0.0291
PARC	P55774	30443	CCL18	rs7570219	2	42329329	a	g	PKDCC				3.78e-10	0.1572	0.0251
MMP-7	P09237	278926	MMP7	rs660490	11	102374995	a	g	MMP7	Same Chromosome	Cis	Cognate	3.79e-10	-0.1785	0.0285
Factor B	P00751	412972	CFB	rs116332618	6	32145707	a	c	AGPAT1	Same Chromosome	Cis		4.22e-10	-0.1725	0.0276
C1-Esterase Inhibitor	P05155	447914	SERPING1	rs11570210	11	57576626	a	g	TMX2-CTNND1	Same Chromosome	Cis		4.31e-10	0.4451	0.0713
NET4	Q9HB63	332727	NTN4	rs10507060	12	96129227	t	c	NTN4	Same Chromosome	Cis	Cognate	4.45e-10	-0.1841	0.0295
IL-1 sRI	P14778	29919	IL1R1	rs6743744	2	113739532	a	g	IL36G	Same Chromosome			5.08e-10	0.4599	0.074
TSG-6	P98066	503650	TNFAIP6	rs11920905	3	126267107	a	g	C3orf22				5.09e-10	0.1835	0.0295
sCD163	Q86VB7	502859	CD163	rs1519308	2	134983908	a	g	MGAT5				5.68e-10	0.2765	0.0446
CYTT	P09228	432433	CST2	rs2708381	12	11214145	t	c	PRH1-PRR4				6.19e-10	-0.2311	0.0374
TECK	O15444	27055	CCL25	rs214099	11	17291210	t	c	NUCB2				6.57e-10	0.164	0.0266
ROR1	Q01973	84746	ROR1	rs4304629	1	64657942	t	c	UBE2U	Same Chromosome	Cis		6.71e-10	-0.1824	0.0296
Apo E	P02649	241855	APOE	rs62117161	19	45233385	a	g	BCL3	Same Chromosome	Cis		8.02e-10	0.3855	0.0627
SDF-1	P48061	351660	CXCL12	rs58920354	10	44595627	a	t	LOC283033	Same Chromosome	Cis		8.19e-10	-0.2699	0.044
MMP-7	P09237	278926	MMP7	rs9651711	11	102428713	a	g	MMP20	Same Chromosome	Cis		8.71e-10	-0.1598	0.0261
PCSK7	Q16549	445968	PCSK7	rs76636922	11	116682995	a	g	APOA4	Same Chromosome	Cis		9.83e-10	-0.2721	0.0445
TECK	O15444	27055	CCL25	rs4804252	19	8112622	t	c	CCL25	Same Chromosome	Cis	Cognate	1.14e-09	0.1906	0.0313
FABP	P05413	543763	FABP3	rs2044822	8	82395825	t	g	FABP4				1.16e-09	0.2152	0.0354
QORL1	O95825	920760	CRYZL1	rs112450640	19	45296364	a	g	CBLC				1.31e-09	-0.6375	0.1051
CYTT	P09228	432433	CST2	rs182739017	20	23334015	a	g	NXT1	Same Chromosome	Cis		1.33e-09	-0.7241	0.1194
SDF-1	P48061	351660	CXCL12	rs17138669	5	115352638	t	g	AQPEP				1.37e-09	0.2346	0.0387
UB2G2	P60604	91996	UBE2G2	rs115354028	6	32426271	t	c	HLA-DRA				1.49e-09	0.2277	0.0377
CYTT	P09228	432433	CST2	rs73090940	20	23751342	a	g	CST1	Same Chromosome	Cis		1.55e-09	0.4431	0.0734
BGH3	Q15582	328321	TGFBI	rs346650	5	135724921	t	c	TRPC7	Same Chromosome	Cis		1.57e-09	0.1469	0.0243
SHBG	P04278	492955	SHBG	rs858519	17	7531965	t	c	SHBG	Same Chromosome	Cis	Cognate	1.6e-09	-0.1588	0.0263
CYTT	P09228	432433	CST2	rs117743070	20	23729410	c	g	CST1	Same Chromosome	Cis		1.62e-09	-0.8701	0.1443
Factor B	P00751	412972	CFB	rs115204832	6	31704411	a	g	CLIC1	Same Chromosome	Cis		1.63e-09	0.6744	0.1118
Siglec-7	Q9Y286	274268	SIGLEC7	rs1827321	19	51625709	a	g	SIGLEC9	Same Chromosome	Cis		1.68e-09	0.1782	0.0296
PCSK7	Q16549	445968	PCSK7	rs79627789	11	117003683	a	c	PAFAH1B2	Same Chromosome	Cis		1.72e-09	0.5028	0.0835
IL-18 Ra	Q13478	34467	IL18R1	rs3755295	2	102768294	a	g	IL1R1	Same Chromosome	Cis		1.74e-09	-0.1631	0.0271
ERP29	P30040	49836	ERP29	rs115354028	6	32426271	t	c	HLA-DRA				1.95e-09	0.2026	0.0338
CATZ	Q9UBR2	49711	CTSZ	rs10507135	12	102329825	a	g	DRAM1				1.97e-09	-0.2898	0.0483
Thrombin	P00734	41572	F2	rs698078	3	186459227	a	g	KNG1				2e-09	-0.154	0.0257
GFRa-1	P56159	331474	GFRA1	rs114708673	6	32083300	a	g	ATF6B				2.21e-09	-0.1995	0.0334
UB2G2	P60604	91996	UBE2G2	rs114059502	6	30837290	t	c	DDR1				2.25e-09	0.5709	0.0955
Gelsolin	P06396	477534	GSN	rs41273436	9	124103182	t	c	STOM	Same Chromosome	Cis		2.26e-09	-0.7998	0.1338
C1-Esterase Inhibitor	P05155	447914	SERPING1	rs112210234	11	57667041	a	g	TMX2-CTNND1;CTNND1	Same Chromosome	Cis		2.39e-09	-0.8718	0.1461
BGH3	Q15582	328321	TGFBI	rs78976191	5	135720443	t	c	TRPC7	Same Chromosome	Cis		2.42e-09	0.6176	0.1035
WFKN2	Q8TEU8	323550	WFIKKN2	rs72840759	17	48911450	a	g	WFIKKN2	Same Chromosome	Cis	Cognate	2.48e-09	0.571	0.0958
Contactin-5	O94779	329929	CNTN5	rs61909187	11	99893576	c	g	CNTN5	Same Chromosome		Cognate	2.59e-09	-0.2867	0.0481
CRP	P02741	433749	CRP	rs7979473	12	121420260	a	g	HNF1A				2.63e-09	-0.1592	0.0267
a1-Antichymotrypsin	P01011	28799	SERPINA3	rs7149828	14	95095621	a	g	SERPINA3	Same Chromosome	Cis	Cognate	2.71e-09	0.2058	0.0346
S100A4	P26447	14116129	S100A4	rs114659025	1	30170113	t	c	PTPRU	Same Chromosome			3.04e-09	-0.3711	0.0626
Cathepsin A	P10619	317951	CTSA	rs9644038	8	25211618	t	c	DOCK5				3.05e-09	0.2869	0.0484
RET	P07949	322040	RET	rs11239862	10	43525742	t	g	RET	Same Chromosome	Cis	Cognate	3.31e-09	-0.4607	0.0779
sCD163	Q86VB7	502859	CD163	rs75071241	11	126232186	a	g	ST3GAL4				3.32e-09	-0.3498	0.0591
ERP29	P30040	49836	ERP29	rs2252937	6	31461613	t	c	MICB				3.35e-09	-0.2228	0.0377
IDS	P22304	31984	IDS	rs4764822	12	102216673	t	c	GNPTAB				3.47e-09	-0.1718	0.0291
C1-Esterase Inhibitor	P05155	447914	SERPING1	chr11:56826990	11	56826990	i	r	OR5AK4P	Same Chromosome	Cis		3.61e-09	-0.1906	0.0323
IL-1 R AcP	Q9NPH3	263012	IL1RAP	rs9875666	3	190325707	a	g	IL1RAP	Same Chromosome	Cis	Cognate	3.62e-09	-0.3686	0.0625
Apo E	P02649	241855	APOE	rs140480140	19	45421650	a	g	APOC1	Same Chromosome	Cis		3.65e-09	0.5449	0.0924
HMGN1	P05114	91872	HMGN1	rs187815118	3	186410219	t	c	HRG				3.65e-09	-1.3505	0.2289
DAF	P08174	50699	CD55	rs186140548	1	207387197	a	t	C4BPA	Same Chromosome	Cis		3.74e-09	0.3946	0.0669
IL-1 sRI	P14778	29919	IL1R1	rs6706048	2	102754809	c	g	IL1R1	Same Chromosome	Cis	Cognate	3.79e-09	-0.1735	0.0294
WFKN2	Q8TEU8	323550	WFIKKN2	rs10445383	17	48985443	a	g	LOC400604	Same Chromosome	Cis		3.82e-09	-0.2213	0.0376
TGF-b R III	Q03167	30093	TGFBR3	rs2027706	21	28477578	a	g	ADAMTS5				4.03e-09	-0.2876	0.0489
Contactin-5	O94779	329929	CNTN5	rs11218634	11	99043407	a	g	CNTN5	Same Chromosome	Cis	Cognate	4.59e-09	0.2162	0.0369
FTCD	O95954	921324	FTCD	rs2509129	11	69932343	a	t	ANO1				4.59e-09	-0.3259	0.0556
sRAGE	Q15109	412552	AGER	rs115944384	6	31583841	c	g	AIF1	Same Chromosome	Cis		4.78e-09	0.5567	0.0951
IL-18 Ra	Q13478	34467	IL18R1	rs34058323	2	103194236	a	g	SLC9A2	Same Chromosome	Cis		4.97e-09	0.1726	0.0295
DAF	P08174	50699	CD55	rs12745818	1	207819401	t	c	CR1L	Same Chromosome	Cis		5.15e-09	0.1738	0.0297
KYNU	Q16719	455964	KYNU	rs11902906	2	143583508	a	g	KYNU	Same Chromosome	Cis	Cognate	5.33e-09	-0.2117	0.0363
Afamin	P43652	476331	AFM	rs56742557	4	74409483	a	g	RASSF6	Same Chromosome	Cis		5.87e-09	-0.2201	0.0378
IL-18 Ra	Q13478	34467	IL18R1	rs13431673	2	102969647	t	c	IL1RL1	Same Chromosome	Cis		5.93e-09	0.2297	0.0395
QORL1	O95825	920760	CRYZL1	rs75627662	19	45413576	t	c	APOE				6.18e-09	-0.257	0.0442
Galectin-4	P56470	298282	LGALS4	rs62120075	19	39227107	t	g	CAPN12	Same Chromosome	Cis		6.2e-09	-0.3097	0.0533
Growth hormone receptor	P10912	294858	GHR	rs2548718	5	42796356	a	t	CCDC152	Same Chromosome	Cis		6.32e-09	0.1671	0.0288
C1-Esterase Inhibitor	P05155	447914	SERPING1	rs145169535	11	57919842	t	c	OR9Q1	Same Chromosome	Cis		6.58e-09	-0.6925	0.1194
CNDP1	Q96KN2	545659	CNDP1	rs7231312	18	72228943	a	g	CNDP1	Same Chromosome	Cis	Cognate	7.01e-09	0.2308	0.0399
IL-18 Ra	Q13478	34467	IL18R1	rs2732865	2	103401780	a	c	TMEM182	Same Chromosome	Cis		7.03e-09	0.4626	0.0799
KYNU	Q16719	455964	KYNU	rs141598256	2	144029164	t	c	ARHGAP15	Same Chromosome	Cis		7.73e-09	-1.1893	0.206
PCSK7	Q16549	445968	PCSK7	rs143791312	11	116895355	t	c	SIK3	Same Chromosome	Cis		8.74e-09	-0.9662	0.1679
TFPI	P10646	333650	TFPI	rs61808983	1	169474397	t	c	F5				8.97e-09	-0.3414	0.0594
IGFBP-1	P08833	277135	IGFBP1	chr1:109818158	1	109818158	i	r	CELSR2				9.03e-09	0.1743	0.0303
BGH3	Q15582	328321	TGFBI	rs142239969	5	135636982	t	c	TRPC7	Same Chromosome	Cis		9.13e-09	0.3474	0.0605
IL-1 R AcP	Q9NPH3	263012	IL1RAP	rs11915384	3	190370764	a	g	IL1RAP	Same Chromosome	Cis	Cognate	9.17e-09	0.2988	0.052
IL-1Ra	P18510	535389	IL1RN	rs6739871	2	113914270	t	g	PSD4	Same Chromosome	Cis		9.19e-09	-0.3983	0.0693
Factor B	P00751	412972	CFB	rs9266266	6	31326011	t	c	HLA-B	Same Chromosome	Cis		9.34e-09	0.2272	0.0396
Nogo Receptor	Q9BZR6	51052	RTN4R	rs625704	22	20185457	a	g	LOC284865	Same Chromosome	Cis		9.35e-09	0.1931	0.0336
IL-1Ra	P18510	535389	IL1RN	rs72829856	2	113913287	a	g	PSD4	Same Chromosome	Cis		9.36e-09	0.3658	0.0637
UB2G2	P60604	91996	UBE2G2	chr6:31996524	6	31996524	a	c	C4A;C4B;LOC100293534				9.71e-09	0.2908	0.0507
CHL1	O00533	360154	CHL1	rs522681	11	126021204	a	g	RPUSD4				9.83e-09	-0.1532	0.0267
WIF-1	Q9Y5W5	28482	WIF1	rs10784435	12	65452442	t	c	WIF1	Same Chromosome	Cis	Cognate	1.02e-08	0.1565	0.0273
Galectin-4	P56470	298282	LGALS4	rs10421560	19	39186613	a	g	ACTN4	Same Chromosome	Cis		1.03e-08	-0.1512	0.0264
HMGN1	P05114	91872	HMGN1	rs143555850	3	186496768	a	g	EIF4A2				1.14e-08	0.7778	0.1363
C1-Esterase Inhibitor	P05155	447914	SERPING1	rs188533753	11	48120368	a	g	PTPRJ	Same Chromosome			1.17e-08	0.3319	0.0582
MMP-7	P09237	278926	MMP7	rs17886371	11	102391287	t	c	MMP7	Same Chromosome	Cis	Cognate	1.19e-08	0.2838	0.0498
Siglec-7	Q9Y286	274268	SIGLEC7	rs180862859	19	51636931	t	c	SIGLEC9	Same Chromosome	Cis		1.2e-08	-0.7413	0.1301
S100A4	P26447	14116129	S100A4	rs16835437	1	153531282	c	g	S100A2	Same Chromosome	Cis		1.21e-08	-0.3647	0.064
Cadherin-5	P33151	281923	CDH5	rs142810361	9	135956012	a	g	CELP				1.29e-08	1.238	0.2177
EphB6	O15197	507882	EPHB6	rs3134904	7	142503276	t	g	TRY6	Same Chromosome	Cis		1.33e-08	-0.1492	0.0263
Ck-b-8-1	P55773	302836	CCL23	rs139353976	17	34187728	c	g	C17orf66	Same Chromosome	Cis		1.34e-08	0.7811	0.1375
WFKN2	Q8TEU8	323550	WFIKKN2	rs4611503	17	48849868	a	g	LINC00483	Same Chromosome	Cis		1.39e-08	-0.2181	0.0384
HCC-4	O15467	491378	CCL16	rs2702951	17	34270405	a	c	LYZL6	Same Chromosome	Cis		1.42e-08	0.2144	0.0378
CHL1	O00533	360154	CHL1	chr3:98534804	3	98534804	i	r	DCBLD2	Same Chromosome			1.47e-08	-0.1994	0.0352
CYTT	P09228	432433	CST2	rs12143329	1	202197659	t	c	LGR6				1.54e-08	-0.1487	0.0263
HMGN1	P05114	91872	HMGN1	rs3806714	3	186288565	a	g	DNAJB11				1.54e-08	-0.24	0.0424
CYTN	P01037	545933	CST1	rs2983605	20	23634077	a	c	CST3	Same Chromosome	Cis		1.6e-08	0.1592	0.0282
Layilin	Q6UX15	263561	LAYN	rs28690953	11	111384426	t	g	MIR34C	Same Chromosome	Cis		1.68e-08	-0.3267	0.0579
DKK3	Q9UBP4	360771	DKK3	rs1609860	12	104048454	a	c	STAB2				1.72e-08	0.2678	0.0475
Adiponectin	Q15848	355424	ADIPOQ	rs131220	22	31761873	t	c	PATZ1				1.74e-08	-0.1425	0.0253
NEGR1	Q7Z3B1	1310982	NEGR1	rs1194281	1	72714003	t	c	NEGR1	Same Chromosome	Cis	Cognate	1.75e-08	-0.1736	0.0308
DAF	P08174	50699	CD55	rs142732175	1	207557848	a	g	CD55	Same Chromosome	Cis	Cognate	1.76e-08	-1.4032	0.2491
CNDP1	Q96KN2	545659	CNDP1	rs17238585	18	72213818	a	g	CNDP1	Same Chromosome	Cis	Cognate	1.78e-08	0.2761	0.049
Antithrombin III	P01008	334460	SERPINC1	rs35823862	22	41530966	t	c	EP300				1.79e-08	0.2436	0.0433
BGH3	Q15582	328321	TGFBI	rs17690477	5	135402647	c	g	TGFBI	Same Chromosome	Cis	Cognate	1.86e-08	-0.866	0.154
QORL1	O95825	920760	CRYZL1	rs365653	19	45361646	a	g	PVRL2				1.87e-08	0.2966	0.0527
CATZ	Q9UBR2	49711	CTSZ	rs10936077	3	157020974	a	c	VEPH1				1.92e-08	0.1459	0.026
TYK2	P29597	526080	TYK2	rs115354028	6	32426271	t	c	HLA-DRA				1.97e-08	0.1918	0.0342
Factor B	P00751	412972	CFB	rs2647074	6	32574360	t	c	HLA-DRB1	Same Chromosome	Cis		2.01e-08	0.2004	0.0357
Carbonic anhydrase 6	P23280	335280	CA6	rs113523347	1	9009712	a	g	CA6	Same Chromosome	Cis	Cognate	2.07e-08	-0.6481	0.1156
eIF-5	P55010	26125	EIF5	rs74890935	2	5601290	t	c	SOX11				2.08e-08	-0.2877	0.0513
BGH3	Q15582	328321	TGFBI	rs62364444	5	135358950	t	c	TGFBI	Same Chromosome	Cis	Cognate	2.22e-08	-0.4747	0.0849
BCMA	Q02223	266526	TNFRSF17	rs72782774	16	12045678	a	g	TNFRSF17	Same Chromosome	Cis	Cognate	2.24e-08	0.1771	0.0317
MATN2	O00339	33252	MATN2	rs13077626	3	186348014	t	g	AHSG				2.27e-08	-0.1741	0.0311
Factor H	P08603	4159130	CFH	rs78698120	1	196575252	t	g	KCNT2	Same Chromosome	Cis		2.32e-08	0.2761	0.0494
UNC5H4	Q6UXZ4	514056	UNC5D	rs58498138	3	16509810	a	g	RFTN1				2.37e-08	0.2738	0.0491
BFL1	Q16548	341350	BCL2A1	rs1304798	5	2937136	t	c	C5orf38				2.46e-08	0.1501	0.0269
ERP29	P30040	49836	ERP29	rs114059502	6	30837290	t	c	DDR1				2.47e-08	0.4361	0.0782
sCD163	Q86VB7	502859	CD163	rs35431258	11	126327036	t	c	KIRREL3				2.55e-08	-0.1602	0.0288
sE-Selectin	P16581	34701	SELE	rs7870707	9	136209319	a	c	MED22				2.6e-08	0.2113	0.038
DKK3	Q9UBP4	360771	DKK3	rs2035933	11	12017161	t	c	DKK3	Same Chromosome	Cis	Cognate	2.61e-08	0.1773	0.0319
C1-Esterase Inhibitor	P05155	447914	SERPING1	rs12363251	11	56844346	t	g	OR5AK4P	Same Chromosome	Cis		2.75e-08	0.2236	0.0402
TSG-6	P98066	503650	TNFAIP6	rs114104695	2	152019397	t	c	RBM43	Same Chromosome	Cis		2.75e-08	-0.6231	0.1121
QORL1	O95825	920760	CRYZL1	rs404935	19	45372794	a	g	PVRL2				2.83e-08	-0.2377	0.0428
IL-1Ra	P18510	535389	IL1RN	rs11123159	2	113834030	t	c	IL1F10	Same Chromosome	Cis		2.87e-08	-0.2967	0.0535
KYNU	Q16719	455964	KYNU	rs115036660	2	142942740	a	g	LRP1B	Same Chromosome	Cis		2.88e-08	-0.4794	0.0864
HMGN1	P05114	91872	HMGN1	rs78436864	5	173132066	a	g	BOD1				2.88e-08	0.3852	0.0694
Apo E	P02649	241855	APOE	rs10143486	14	92848958	a	g	SLC24A4				2.9e-08	0.3616	0.0652
DAF	P08174	50699	CD55	rs80133820	1	207650437	t	g	CR2	Same Chromosome	Cis		2.96e-08	-0.6989	0.1261
WFKN2	Q8TEU8	323550	WFIKKN2	rs117753553	17	48960846	a	g	LOC400604	Same Chromosome	Cis		3e-08	0.5535	0.0999
Factor H	P08603	4159130	CFH	rs34231058	1	196715335	a	g	CFH	Same Chromosome	Cis	Cognate	3.11e-08	0.4149	0.075
CYTN	P01037	545933	CST1	rs117743070	20	23729410	c	g	CST1	Same Chromosome	Cis	Cognate	3.22e-08	-0.8011	0.1449
GFRa-1	P56159	331474	GFRA1	rs75571831	10	118027243	t	c	GFRA1	Same Chromosome	Cis	Cognate	3.22e-08	-0.1645	0.0297
hnRNP A2/B1	P22626	535152	HNRNPA2B1	rs67285388	5	58510401	a	g	PDE4D				3.26e-08	-0.3725	0.0674
KYNU	Q16719	455964	KYNU	rs72858230	2	143240771	t	c	LRP1B	Same Chromosome	Cis		3.27e-08	-0.2888	0.0523
PGP9.5	P09936	501916	UCHL1	rs35095692	1	14689481	t	g	KAZN				3.31e-08	-0.3092	0.056
NET4	Q9HB63	332727	NTN4	rs149176048	14	40433142	a	g	FBXO33				3.32e-08	-0.7731	0.14
ROR1	Q01973	84746	ROR1	rs2806535	1	64577770	a	g	ROR1	Same Chromosome	Cis	Cognate	3.52e-08	0.1639	0.0297
TSP2	P35442	333933	THBS2	rs390388	6	169456719	c	g	THBS2	Same Chromosome	Cis	Cognate	3.63e-08	-0.4191	0.0761
Factor H	P08603	4159130	CFH	rs12041186	1	197225126	t	c	CRB1	Same Chromosome	Cis		3.67e-08	-0.2686	0.0488
Ck-b-8-1	P55773	302836	CCL23	rs72870489	18	11911241	t	c	MPPE1				3.74e-08	-0.2261	0.0411
LG3BP	Q08380	500052	LGALS3BP	rs7224934	17	76977034	t	c	LGALS3BP	Same Chromosome	Cis	Cognate	3.75e-08	-0.1943	0.0353
UB2G2	P60604	91996	UBE2G2	rs12423105	12	1459745	a	g	ERC1				3.78e-08	0.1625	0.0295
PARC	P55774	30443	CCL18	rs117759380	17	34357194	a	g	CCL23	Same Chromosome	Cis		3.8e-08	-0.6792	0.1235
BFL1	Q16548	341350	BCL2A1	rs12292203	11	125826372	t	c	CDON				3.86e-08	0.363	0.066
Factor B	P00751	412972	CFB	rs149577366	6	31871125	c	g	C2	Same Chromosome	Cis		3.9e-08	0.4109	0.0748
UB2G2	P60604	91996	UBE2G2	rs2252937	6	31461613	t	c	MICB				3.93e-08	-0.2393	0.0436
PARC	P55774	30443	CCL18	rs854645	17	34364758	t	g	CCL23	Same Chromosome	Cis		3.95e-08	0.1457	0.0265
Contactin-5	O94779	329929	CNTN5	rs72998295	11	99093036	t	c	CNTN5	Same Chromosome	Cis	Cognate	4.09e-08	0.2087	0.038
Factor B	P00751	412972	CFB	rs114795947	6	32682443	a	g	HLA-DQA2	Same Chromosome	Cis		4.11e-08	0.2	0.0364
PEDF	P36955	921119	SERPINF1	rs670672	13	98968094	a	g	FARP1				4.15e-08	0.1706	0.0311
C1-Esterase Inhibitor	P05155	447914	SERPING1	rs2089745	11	57767365	a	g	OR9Q1	Same Chromosome	Cis		4.29e-08	-0.2187	0.0399
Factor B	P00751	412972	CFB	rs143357379	6	32700871	a	g	HLA-DQA2	Same Chromosome	Cis		4.4e-08	-0.6847	0.1251
ERP29	P30040	49836	ERP29	chr6:31996524	6	31996524	a	c	C4A;C4B;LOC100293534				4.52e-08	0.24	0.0439
Annexin V	P08758	1415817	ANXA5	rs7680787	4	122624065	t	c	ANXA5	Same Chromosome	Cis	Cognate	4.58e-08	0.1733	0.0317
C5a	P01031	285163	C5	rs74732003	1	25019853	t	g	SRRM1				4.61e-08	0.582	0.1065
Ck-b-8-1	P55773	302836	CCL23	rs192019333	17	34343097	a	t	CCL23	Same Chromosome	Cis	Cognate	4.74e-08	-0.9343	0.1711
WIF-1	Q9Y5W5	28482	WIF1	rs10878219	12	65347875	a	c	FLJ41278	Same Chromosome	Cis		4.79e-08	-0.1447	0.0265
PSD7	P51665	38985	PSMD7	rs72642404	18	36317271	a	g	LOC647946				4.91e-08	-0.2718	0.0498
Factor B	P00751	412972	CFB	rs6467	6	32006858	a	c	CYP21A2	Same Chromosome	Cis		4.92e-08	0.1747	0.032
HMGN1	P05114	91872	HMGN1	rs13094300	3	186347155	t	c	AHSG				4.97e-08	0.2073	0.038
Listed are SNPs associated with age-, sex-, batch-adjusted incident T2DM proteins (P<5x10-8). List sorted by ascending P value for protein-SNP associations.

## Sheet: Suppl Table 7
Supplemental Table 7. Intra- and inter-proteomic assay coefficient of variations in FHS and MDCS
Target Protein	Target Protein Full Name	UniProt	EntrezGeneSymbol	Aptamer Sequence ID	FHS CV (%)		MDCS CV (%)
					Intra-assay Median	Inter-assay Median	Intra-assay Median	Inter-assay Median
a1 Antichymotrypsin	Alpha-1-antichymotrypsin	P01011	SERPINA3	2879-9	6.00251	6.68457	5.52904	7.38833
a2 Macroglobulin	Alpha-2-macroglobulin	P01023	A2M	3708-62	5.76462	14.3052	5.20248	20.6457
Adiponectin	Adiponectin	Q15848	ADIPOQ	3554-24	8.369	13.4442	8.26657	23.8592
Afamin	Afamin	P43652	AFM	4763-31	2.68983	4.91153	2.43818	4.12493
Aggrecan	Aggrecan core protein	P16112	ACAN	3280-49	3.70695	5.19445	2.58989	4.47984
Aminoacylase 1	Aminoacylase-1	Q03154	ACY1	3343-1	2.72441	28.4184	2.08946	25.9571
AMPM2	Methionine aminopeptidase 2	P50579	METAP2	3170-6	2.95502	14.204	2.72852	13.6036
Annexin V	Annexin A5	P08758	ANXA5	14158-17	2.81184	10.5428	1.95904	19.385
Antithrombin III	Antithrombin-III	P01008	SERPINC1	3344-60	4.73509	5.78325	5.47181	9.54789
Apo E	Apolipoprotein E	P02649	APOE	2418-55	7.7944	19.2299	4.51828	12.3671
ApoM	Apolipoprotein M	O95445	APOM	14125-5	3.25156	7.54622	2.23999	24.2087
ARMEL	Cerebral dopamine neurotrophic factor	Q49AH0	CDNF	4962-52	2.17225	25.881	1.6277	27.506
ATS15	A disintegrin and metalloproteinase with thrombospondin motifs 15	Q8TE58	ADAMTS15	4533-76	3.22809	7.1272	2.32171	19.1699
BCMA	Tumor necrosis factor receptor superfamily member 17	Q02223	TNFRSF17	2665-26	2.90243	8.96092	2.15917	8.19011
bFGF R	Fibroblast growth factor receptor 1	P11362	FGFR1	5532-53	3.1356	3.62692	3.39355	10.6537
BFL1	Bcl-2-related protein A1	Q16548	BCL2A1	3413-50	2.60575	8.38482	2.46693	6.94164
BGH3	Transforming growth factor-beta-induced protein ig-h3	Q15582	TGFBI	3283-21	6.55644	10.1417	4.92696	9.57469
BMP 1	Bone morphogenetic protein 1	P13497	BMP1	3348-49	5.49226	8.19899	3.41144	6.55617
BMPR1A	Bone morphogenetic protein receptor type-1A	P36894	BMPR1A	4859-6	4.14868	12.9033	2.21743	20.5214
C1 Esterase Inhibitor	Plasma protease C1 inhibitor	P05155	SERPING1	4479-14	2.47352	16.6742	2.04691	23.7231
C1QBP	Complement component 1 Q subcomponent-binding protein, mitochondrial	Q07021	C1QBP	4967-1	2.62953	4.86288	2.13458	6.26781
C1QR1	Complement component C1q receptor	Q9NPY3	CD93	14136-234	1.85639	2.68542	1.78426	4.22106
C5a	C5a anaphylatoxin	P01031	C5	2851-63	5.97402	21.2906	3.42984	16.6185
Cadherin 5	Cadherin-5	P33151	CDH5	2819-23	4.42238	9.07915	1.85943	3.97059
Calcineurin B a	Calcineurin subunit B type 1	P63098	PPP3R1	3657-74	6.21448	9.24222	4.03749	5.02174
Calpastatin	Calpastatin	P20810	CAST	3026-5	4.57392	23.7104	2.99535	15.9738
Carbonic anhydrase 6	Carbonic anhydrase 6	P23280	CA6	3352-80	3.45662	25.497	2.43293	19.0411
Cathepsin A	Lysosomal protective protein	P10619	CTSA	3179-51	1.98957	13.5607	1.34364	8.35387
CATZ	Cathepsin Z	Q9UBR2	CTSZ	4971-1	1.48537	10.9048	1.71085	5.14679
cGMP stimulated PDE	cGMP-dependent 3',5'-cyclic phosphodiesterase	O00408	PDE2A	5246-64	5.38992	8.10381	3.17532	7.71871
CHL1	Neural cell adhesion molecule L1-like protein	O00533	CHL1	3601-54	2.78355	9.1729	1.97732	13.1088
Ck b 8 1	Ck-beta-8-1	P55773	CCL23	3028-36	4.29696	9.3175	3.07978	8.76459
CNDP1	Beta-Ala-His dipeptidase	Q96KN2	CNDP1	5456-59	2.86994	4.11283	2.83735	5.53837
CNTFR alpha	Ciliary neurotrophic factor receptor subunit alpha	P26992	CNTFR	2711-6	6.06655	10.3843	3.66071	10.4928
Coagulation Factor IX	Coagulation factor IX	P00740	F9	4876-32	2.2225	6.57703	2.02718	6.2751
Coagulation Factor IXab	Coagulation factor IXab	P00740	F9	5307-12	2.0448	6.37381	1.96765	6.63992
contactin 1	Contactin-1	Q12860	CNTN1	2974-61	4.47616	11.1629	3.92196	11.7959
Contactin 5	Contactin-5	O94779	CNTN5	3299-29	2.49535	7.5353	1.89532	12.993
CRDL1	Chordin-like protein 1	Q9BU40	CHRDL1	3362-61	4.42449	10.9941	2.36074	13.8424
CRP	C-reactive protein	P02741	CRP	4337-49	6.19638	36.9714	6.3364	32.8993
CYTN	Cystatin-SN	P01037	CST1	5459-33	4.10101	17.775	3.03184	18.0871
CYTT	Cystatin-SA	P09228	CST2	4324-33	4.35491	20.1408	2.87657	20.0528
DAF	Complement decay-accelerating factor	P08174	CD55	5069-9	3.59102	4.9334	2.76396	4.44982
DKK3	Dickkopf-related protein 3	Q9UBP4	DKK3	3607-71	3.19252	10.3189	2.68465	10.2222
EFNB2	Ephrin-B2	P52799	EFNB2	14131-37	4.08988	7.7694	3.61804	7.25654
eIF 5	Eukaryotic translation initiation factor 5	P55010	EIF5	2612-5	2.2553	11.9744	1.82567	8.27319
Endocan	Endothelial cell-specific molecule 1	Q9NQ30	ESM1	3805-16	2.27599	4.97931	1.44034	12.0053
EphB4	Ephrin type-B receptor 4	P54760	EPHB4	3612-6	4.52213	7.28885	2.96148	5.41178
EphB6	Ephrin type-B receptor 6	O15197	EPHB6	5078-82	1.83045	12.41	1.73004	9.20694
ERAB	3-hydroxyacyl-CoA dehydrogenase type-2	Q99714	HSD17B10	4217-49	2.03137	12.9693	1.58376	33.4934
ERBB1	Epidermal growth factor receptor	P00533	EGFR	2677-1	3.51368	4.99384	3.46134	8.77616
ERP29	Endoplasmic reticulum resident protein 29	P30040	ERP29	4983-6	4.71422	12.4575	3.1366	18.458
ESAM	Endothelial cell-selective adhesion molecule	Q96AP7	ESAM	2981-9	4.481	6.24208	2.17063	3.65268
FABP	Fatty acid-binding protein, heart	P05413	FABP3	5437-63	2.16316	5.04819	1.81715	8.69594
FABPL	Fatty acid-binding protein, liver	P07148	FABP1	11516-7	2.0238	7.9324	1.99392	7.81707
Factor B	Complement factor B	P00751	CFB	4129-72	4.00632	6.71313	2.91853	5.12704
Factor H	Complement factor H	P08603	CFH	4159-130	3.25934	6.1994	2.76259	5.98669
Factor I	Complement factor I	P05156	CFI	2567-5	4.00594	6.2979	3.76243	4.94006
FAM107B	Protein FAM107B	Q9H098	FAM107B	4774-62	2.90001	7.63962	2.08461	4.48914
FTCD	Formimidoyltransferase-cyclodeaminase	O95954	FTCD	9213-24	16.2053	31.8311	20.9399	43.9615
Galectin 4	Galectin-4	P56470	LGALS4	2982-82	2.28866	6.50658	2.05448	4.78239
GAPDH, liver	Glyceraldehyde-3-phosphate dehydrogenase	P04406	GAPDH	3848-14	3.74379	14.8187	2.39197	24.743
GDF2	Growth/differentiation factor 2	Q9UK05	GDF2	4880-21	4.54986	11.4968	3.0056	22.3465
Gelsolin	Gelsolin	P06396	GSN	4775-34	3.83013	7.83106	3.74475	9.01906
GFRa 1	GDNF family receptor alpha-1	P56159	GFRA1	3314-74	1.94634	7.86914	1.71126	6.17649
Glypican 3	Glypican-3	P51654	GPC3	4842-62	3.49692	11.7661	2.22354	28.0492
GP1BA	Platelet glycoprotein Ib alpha chain	P07359	GP1BA	4990-87	3.11524	7.70643	2.41131	6.37398
Growth hormone receptor	Growth hormone receptor	P10912	GHR	2948-58	3.09368	15.3744	1.83848	11.6764
HCC 4	C-C motif chemokine 16	O15467	CCL16	4913-78	2.53161	5.41771	2.17286	5.22143
HGF	Hepatocyte growth factor	P14210	HGF	2681-23	2.04669	17.4031	1.72123	19.0278
HMGN1	Non-histone chromosomal protein HMG-14	P05114	HMGN1	9187-2	4.71807	4.71634	4.17487	13.4592
hnRNP A B	Heterogeneous nuclear ribonucleoprotein A/B	Q99729	HNRNPAB	4450-26	2.78393	6.8376	2.12893	13.8644
hnRNP A2 B1	Heterogeneous nuclear ribonucleoproteins A2/B1	P22626	HNRNPA2B1	5351-52	2.13053	4.51122	1.95589	14.1402
HPG	15-hydroxyprostaglandin dehydrogenase [NAD(+)]	P15428	HPGD	4995-16	2.93416	8.0692	1.89332	5.73162
IDS	Iduronate 2-sulfatase	P22304	IDS	3198-4	3.04821	12.024	2.55158	12.2923
IGFBP 1	Insulin-like growth factor-binding protein 1	P08833	IGFBP1	2771-35	2.2224	32.2777	1.61722	38.7518
IGFBP 2	Insulin-like growth factor-binding protein 2	P18065	IGFBP2	8469-41	2.9906	21.2883	3.11187	13.7396
IGFBP 4	Insulin-like growth factor-binding protein 4	P22692	IGFBP4	2950-57	5.24283	14.4751	4.42165	11.5883
IGFBP 5	Insulin-like growth factor-binding protein 5	P24593	IGFBP5	2685-21	4.50166	12.6094	2.46715	11.9451
IL 1 R AcP	Interleukin-1 Receptor accessory protein	Q9NPH3	IL1RAP	2630-12	2.56043	19.6042	2.63493	10.8769
IL 1 sRI	Interleukin-1 receptor type 1	P14778	IL1R1	2991-9	4.54513	6.98751	3.08587	10.5517
IL 17B R	Interleukin-17 receptor B	Q9NRM6	IL17RB	5084-154	4.67219	14.2599	2.47208	11.916
IL 18 Ra	Interleukin-18 receptor 1	Q13478	IL18R1	3446-7	2.8412	7.8933	2.25863	4.40244
IL 1Ra	Interleukin-1 receptor antagonist protein	P18510	IL1RN	5353-89	2.34956	3.94372	2.19001	3.78555
Integrin aVb5	Integrin alpha-V: beta-5 complex	P06756, P18084	ITGAV ITGB5	4917-62	2.01311	28.62	1.85391	40.7542
kallikrein 8	Kallikrein-8	O60259	KLK8	2834-54	3.60192	11.4065	2.49118	6.91729
KYNU	Kynureninase	Q16719	KYNU	4559-64	2.91441	6.33696	2.2491	17.9563
Layilin	Layilin	Q6UX15	LAYN	2635-61	2.27623	10.0446	1.92189	8.42533
Leptin	Leptin	P41159	LEP	8484-24	1.76336	22.5743	1.39498	35.7655
LG3BP	Galectin-3-binding protein	Q08380	LGALS3BP	5000-52	4.78628	12.0293	3.65728	14.52
LKHA4	Leukotriene A-4 hydrolase	P09960	LTA4H	3204-2	3.7107	24.2982	2.98774	11.0159
LRP8	Low-density lipoprotein receptor-related protein 8	Q14114	LRP8	3323-37	2.68905	11.854	2.0029	20.782
LSAMP	Limbic system-associated membrane protein	Q13449	LSAMP	2999-6	1.94874	9.89584	1.62619	10.9626
M2 PK	Pyruvate kinase PKM	P14618	PKM2	4240-31	3.94109	27.177	3.17528	19.5852
Mammaglobin 2	Mammaglobin-B	O75556	SCGB2A1	5001-6	4.26891	6.08379	3.79625	6.8509
MATN2	Matrilin-2	O00339	MATN2	3325-2	2.36259	6.47126	1.73436	11.2755
Met	Hepatocyte growth factor receptor	P08581	MET	2837-3	4.64052	7.34952	2.33646	12.1163
MIA	Melanoma-derived growth regulatory protein	Q16674	MIA	2687-2	1.95462	8.56431	1.36061	15.9803
MMP 2	72 kDa type IV collagenase	P08253	MMP2	4160-49	4.05975	4.99877	2.67051	11.7251
MMP 7	Matrilysin	P09237	MMP7	2789-26	6.02092	15.4732	5.1414	15.5484
NCAM 120	Neural cell adhesion molecule 1, 120 kDa isoform	P13591	NCAM1	4498-62	3.03147	7.4751	2.00776	19.7693
NEGR1	Neuronal growth regulator 1	Q7Z3B1	NEGR1	13109-82	2.9708	3.45867	2.88061	7.38673
NET4	Netrin-4	Q9HB63	NTN4	3327-27	2.21582	8.00818	1.83867	11.3937
NG36	Histone-lysine N-methyltransferase EHMT2	Q96KQ7	EHMT2	5843-60	2.69999	3.88776	3.08135	25.7364
Nogo Receptor	Reticulon-4 receptor	Q9BZR6	RTN4R	5105-2	2.6739	13.4113	1.88302	5.72489
Notch 1	Neurogenic locus notch homolog protein 1	P46531	NOTCH1	5107-7	2.74043	4.71849	2.62247	5.01268
Notch 3	Neurogenic locus notch homolog protein 3	Q9UM47	NOTCH3	5108-72	3.62899	10.4262	2.69367	13.7219
NRX1B	Neurexin-1-beta	P58400	NRXN1	5110-84	2.08994	8.10268	2.06222	6.82277
OMD	Osteomodulin	Q99983	OMD	5358-3	2.38393	9.7603	2.08407	31.0194
OX2G	OX-2 membrane glycoprotein	P41217	CD200	5112-73	2.58508	10.1995	1.85114	7.05401
PAI 1	Plasminogen activator inhibitor 1	P05121	SERPINE1	2925-9	4.6116	19.0377	2.99314	20.1935
PARC	C-C motif chemokine 18	P55774	CCL18	3044-3	4.84926	8.12625	2.73793	12.2278
PCSK7	Proprotein convertase subtilisin/kexin type 7	Q16549	PCSK7	4459-68	2.71215	11.1552	2.26147	9.38734
PEDF	Pigment epithelium-derived factor	P36955	SERPINF1	9211-19	3.87734	5.73593	4.74764	10.3764
Periostin	Periostin	Q15063	POSTN	3457-57	2.9533	7.94754	1.74521	20.4463
PGCB	Brevican core protein	Q96GW7	BCAN	3461-58	3.45624	5.23859	1.91058	13.8317
PGP9.5	Ubiquitin carboxyl-terminal hydrolase isozyme L1	P09936	UCHL1	5019-16	2.7723	17.8302	2.55136	11.6261
PSD7	26S proteasome non-ATPase regulatory subunit 7	P51665	PSMD7	3898-5	3.31613	5.58891	1.98328	9.99074
QORL1	Quinone oxidoreductase-like protein 1	O95825	CRYZL1	9207-60	4.72158	16.8593	3.71839	14.4106
RET	Proto-oncogene tyrosine-protein kinase receptor Ret	P07949	RET	3220-40	2.20698	24.7597	1.79599	23.3369
RGMB	RGM domain family member B	Q6NW40	RGMB	3331-8	1.73259	5.55356	1.53617	7.02147
ROR1	Tyrosine-protein kinase transmembrane receptor ROR1	Q01973	ROR1	8474-6	3.37429	3.53478	3.11204	7.7191
S100A4	Protein S100-A4	P26447	S100A4	14116-129	2.04503	6.96585	1.95427	15.6697
sCD163	Scavenger receptor cysteine-rich type 1 protein M130	Q86VB7	CD163	5028-59	2.58929	9.20522	2.01983	6.09007
SDF 1	Stromal cell-derived factor 1	P48061	CXCL12	3516-60	2.89165	5.87316	1.79077	4.29219
sE Selectin	E-selectin	P16581	SELE	3470-1	2.35833	10.1812	1.59077	15.0026
SHBG	Sex hormone-binding globulin	P04278	SHBG	4929-55	2.61893	44.9366	2.35667	53.9027
Siglec 7	Sialic acid-binding Ig-like lectin 7	Q9Y286	SIGLEC7	2742-68	2.51715	5.94065	2.33041	4.45262
SLIK5	SLIT and NTRK-like protein 5	O94991	SLITRK5	4568-17	3.04016	11.8589	1.83438	16.5
SOD3	Extracellular superoxide dismutase [Cu-Zn]	P08294	SOD3	8463-2	2.31733	3.71341	3.13533	19.7132
Soggy 1	Dickkopf-like protein 1	Q9UK85	DKKL1	3644-5	6.2847	10.7322	3.62815	7.14393
sRAGE	Advanced glycosylation end product-specific receptor, soluble	Q15109	AGER	4125-52	2.31541	15.6462	2.20657	20.8774
TECK	C-C motif chemokine 25	O15444	CCL25	2705-5	3.38192	23.3781	2.21071	41.3626
TFPI	Tissue factor pathway inhibitor	P10646	TFPI	3336-50	3.54954	15.4002	3.57773	13.4842
TGF b R III	Transforming growth factor beta receptor type 3	Q03167	TGFBR3	3009-3	3.05171	4.85299	2.36307	9.29808
TGF b3	Transforming growth factor beta-3	P10600	TGFB3	3520-58	2.66065	6.01059	2.42162	5.79037
Thrombin	Thrombin	P00734	F2	4157-2	4.5965	15.5416	3.47882	21.243
TIG2	Retinoic acid receptor responder protein 2	Q99969	RARRES2	3079-62	4.76316	9.90288	4.92208	8.89732
TIMP 2	Metalloproteinase inhibitor 2	P16035	TIMP2	2278-61	3.12216	7.73178	2.67911	7.65016
tPA	Tissue-type plasminogen activator	P00750	PLAT	2212-69	5.79764	13.1208	3.55609	9.86971
TrkC	NT-3 growth factor receptor	Q16288	NTRK3	2658-27	7.15114	9.01086	3.68025	21.2618
Trypsin	Trypsin-1	P07477	PRSS1	3049-61	2.51421	22.3603	2.0498	46.4888
TSG 6	Tumor necrosis factor-inducible gene 6 protein	P98066	TNFAIP6	5036-50	3.16489	13.864	1.97968	14.821
TSP2	Thrombospondin-2	P35442	THBS2	3339-33	2.87684	11.7316	2.31698	7.67254
TYK2	Non-receptor tyrosine-protein kinase TYK2	P29597	TYK2	5260-80	3.71692	16.7946	2.80889	32.3436
UB2G2	Ubiquitin-conjugating enzyme E2 G2	P60604	UBE2G2	9199-6	4.03981	11.992	2.70131	22.2018
UNC5H4	Netrin receptor UNC5D	Q6UXZ4	UNC5D	5140-56	4.35275	13.3339	2.0086	11.575
WFKN2	WAP, Kazal, immunoglobulin, Kunitz and NTR domain-containing protein 2	Q8TEU8	WFIKKN2	3235-50	3.59797	11.7024	2.76027	24.1182
WIF 1	Wnt inhibitory factor 1	Q9Y5W5	WIF1	2848-2	2.72097	4.57489	1.71934	5.30802
WISP 3	WNT1-inducible-signaling pathway protein 3	O95389	WISP3	5927-4	3.51522	11.8315	2.89465	9.63939
Shown are proteins reported to be significantly associated with incident T2DM in age- , sex- and batch-adjusted analyses. Proteins are listed in alphabetical order by target protein abbreviated name.

## Sheet: Supp Table 8
Supplemental Table 8. Aptamers with orthogonal data supporting specificity
Protein Name	UniProt ID	Aptamer ID	Genetic Studies in Aptamer Specificity	Mass Spectrometry	Immuno-assay (Olink,*ELISA) (Rho>0.7)
a1-Antichymotrypsin	P01011	28799	XA,D
a2-Macroglobulin	P01023	370862		XC
Adiponectin	Q15848	355424	XA,C	XC
Afamin	P43652	476331	XA,C,D,E	XC
Aggrecan	P16112	328049
Aminoacylase-1	Q03154	33431	XA	XF
AMPM2	P50579	31706
Annexin V	P08758	1415817	XA
Antithrombin III	P01008	334460		XC
Apo E	P02649	241855	XA,B,C,D,E	XC
ApoM	O95445	141255	XB	XC
ARMEL	Q49AH0	496252	XA,B,C,E
ATS15	Q8TE58	453376
BCMA	Q02223	266526	XA,C	XC
bFGF-R	P11362	553253		XC
BFL1	Q16548	341350
BGH3	Q15582	328321	XA,B,C,D	XC
BMP-1	P13497	334849		XC
BMPR1A	P36894	48596
C1-Esterase Inhibitor	P05155	447914	XA,B,C,D	XC
C1QBP	Q07021	49671
C1QR1	Q9NPY3	14136234
C5a	P01031	285163	XC	XC
Cadherin-5	P33151	281923	XA,B	XC
Calcineurin B a	P63098	365774	XD	XC
Calpastatin	P20810	30265
Carbonic anhydrase 6	P23280	335280	XA,B,C,D,E	XC
Cathepsin A	P10619	317951		XC
CATZ	Q9UBR2	49711	XB,C,E
cGMP-stimulated PDE	O00408	524664
CHL1	O00533	360154	XA,B,C,E	XC
Ck-b-8-1	P55773	302836	XA,B,C,D,E		x
CNDP1	Q96KN2	545659	XA,C,D		x
CNTFR alpha	P26992	27116	XA,B,C	XC
Coagulation Factor IX*	P00740	487632	XB	XC
Coagulation Factor Ixab*	P00740	530712	XB	XC
contactin-1	Q12860	297461	XC	XC
Contactin-5	O94779	329929	XA,B,C,D
CRDL1	Q9BU40	336261		XC
CRP	P02741	433749	XA,B,C	XC
CYTN	P01037	545933	XA,C,D,E	XC
CYTT	P09228	432433	XA,C,D	XC
DAF	P08174	50699	XA,B,C,D,E
DKK3	Q9UBP4	360771	XA,B,C,D	XC	x
EFNB2	P52799	1413137	XC
Endocan	Q9NQ30	380516	XC		x
EphB4	P54760	36126
EphB6	O15197	507882	XA,B,C
ERAB	Q99714	421749		XC
ERBB1	P00533	26771	XF	XF
ERP29	P30040	49836		XC
ESAM	Q96AP7	29819	XA,B,C,D	XC
FABP	P05413	543763		XC
Factor B	P00751	412972	XA,B,C,D,E	XC
Factor H	P08603	4159130	XA,B,C,D,E	XC
Factor I	P05156	25675	XA,B,C,D	XC
FAM107B	Q9H098	477462
FTCD	O95954	921324	XA,C,E
Galectin-4	P56470	298282
GAPDH, liver	P04406	384814	XC
GDF2	Q9UK05	488021
Gelsolin	P06396	477534	XA,C	XC
GFRa-1	P56159	331474	XA,B,C		x
Glypican 3	P51654	484262
GP1BA	P07359	499087	XA,B,C
Growth hormone receptor	P10912	294858	XA,B,C
HCC-4	O15467	491378	XA,B,C,D,E	XC
HGF	P14210	268123	XA,B,C		x
HMGN1	P05114	91872
hnRNP A/B	Q99729	445026	XC	XC
hnRNP A2/B1	P22626	535152
IDS	P22304	31984
IGFBP-1	P08833	277135	XC	XC	x
IGFBP-2	P18065	846941			x
IGFBP-4	P22692	295057	XC
IGFBP-5	P24593	268521	XC	XC
IL-1 R AcP	Q9NPH3	263012	XA,B,C,D	XC
IL-1 sRI	P14778	29919	XA,B
IL-17B R	Q9NRM6	5084154	XA,B,D,E
IL-18 Ra	Q13478	34467	XA,B,C,D
IL-1Ra	P18510	535389	XA,B,C
Integrin aVb5	P06756, P18084	491762
kallikrein 8	O60259	283454	XB,C		x
KYNU	Q16719	455964	XA,B,C,D,E
Layilin	Q6UX15	263561	XA
Leptin	P41159	848424	XC	XC
LG3BP	Q08380	500052	XA,C
LKHA4	P09960	32042	XC	XC
LRP8	Q14114	332337	XA,C
LSAMP	Q13449	29996	XA,B,C
Mammaglobin 2	O75556	50016
MATN2	O00339	33252		XC
Met	P08581	28373	XC	XC
MIA	Q16674	26872	XA,B,C,D	XC
MMP-2	P08253	416049
MMP-7	P09237	278926	XA,C,D,E
NCAM-120	P13591	449862	XA,B,C	XC
NEGR1	Q7Z3B1	1310982	XA,C
NET4	Q9HB63	332727	XA,B,C,E
NG36	Q96KQ7	584360
Nogo Receptor	Q9BZR6	51052	XA,B,C
Notch 1	P46531	51077	XD
Notch-3	Q9UM47	510872	XC	XC
NRX1B	P58400	511084
OMD	Q99983	53583
OX2G	P41217	511273	XC
PAI-1	P05121	29259	XC		x
PARC	P55774	30443	XA,C,D		x
PCSK7	Q16549	445968	XA,B,C,D,E
PEDF	P36955	921119	XA,B,C,E	XC
Periostin	Q15063	345757	XC
PGCB	Q96GW7	346158	XA,B,C,E
PGP9.5	P09936	501916
PK	P14618	424031
PSD7	P51665	38985
QORL1	O95825	920760
RET	P07949	322040	XA,B,C,D		x
RGMB	Q6NW40	33318	XA,B
ROR1	Q01973	84746	XA,B,C,E
S100A4	P26447	14116129	XB
sCD163	Q86VB7	502859		XC	x
SDF-1	P48061	351660	XC	XC
sE-Selectin	P16581	34701	XA,B,C	XC	x
SHBG	P04278	492955	XA,C,E	XC
Siglec-7	Q9Y286	274268	XA,B,C
SLIK5	O94991	456817	XC
SOD3	P08294	84632	XB,C	XC
Soggy-1	Q9UK85	36445
sRAGE	Q15109	412552	XB,E		x
TECK	O15444	27055	XA,B,C,D
TFPI	P10646	333650		XC	x
TGF-b R III	Q03167	30093
TGF-b3	P10600	352058
Thrombin	P00734	41572		XC
TIG2	Q99969	307962	XA,C,D	XC
TIMP-2	P16035	227861	XC	XC
tPA	P00750	221269	XA,C		x*
TrkC	Q16288	265827	XA,C
Trypsin	P07477	304961
TSG-6	P98066	503650	XA,B,C,D,E
TSP2	P35442	333933	XA,B,C,D	XC
TYK2	P29597	526080
UB2G2	P60604	91996
UNC5H4	Q6UXZ4	514056
WFKN2	Q8TEU8	323550	XA,B,C,D,E	XC	x
WIF-1	Q9Y5W5	28482	XA
WISP-3	O95389	59274
Listed above are the proteins significantly associated with incident diabetes with P< 3.85×10-5 in the meta-analysis after adjusting for age and sex (in alphabetical order). Aptamer specificity for target proteins were confirmed/inferred via at least one orthogonal method (i.e. genetics, mass spectrometry, immunoassay). Genetic studies with cis-pQTLs in literature and unpublished data cited. The …

## Sheet: Supp Table 9
Supplemental Table 9. PKM peptide sequences, charge states and transition ions used for scheduled MRM analysis
Compound	Start Time (min)	End Time (min)	Precursor (m/z)	Product (m/z)	Collision Energy (V)
LDIDSPPITAR(+2)	41.38	49.38	599.327	856.452	20.9
LDIDSPPITAR(+2)	41.38	49.38	599.327	741.425	20.9
LDIDSPPITAR(+2)	41.38	49.38	599.327	654.393	20.9
LDIDSPPITAR(+2)	41.38	49.38	599.327	557.341	20.9
GSGTAEVELK(+2)	30.85	38.85	495.759	789.435	17.8
GSGTAEVELK(+2)	30.85	38.85	495.759	688.388	17.8
GSGTAEVELK(+2)	30.85	38.85	495.759	617.351	17.8
ITLDNAYMEK(+2)	39.8	47.8	599.295	870.366	20.9
ITLDNAYMEK(+2)	39.8	47.8	599.295	755.339	20.9
ITLDNAYMEK(+2)	39.8	47.8	599.295	641.296	20.9
ITLDNAYMEK(+2)	39.8	47.8	599.295	570.259	20.9
C[+57.0]C[+57.0]SGAIIVLTK(+2)	41.14	49.14	611.32	814.54	21.2
C[+57.0]C[+57.0]SGAIIVLTK(+2)	41.14	49.14	611.32	686.481	21.2
C[+57.0]C[+57.0]SGAIIVLTK(+2)	41.14	49.14	611.32	573.397	21.2
C[+57.0]C[+57.0]SGAIIVLTK(+2)	41.14	49.14	611.32	460.313	21.2
APIIAVTR(+2)	36.29	44.29	420.769	769.493	15.5
APIIAVTR(+2)	36.29	44.29	420.769	672.44	15.5
APIIAVTR(+2)	36.29	44.29	420.769	559.356	15.5
APIIAVTR(+2)	36.29	44.29	420.769	446.272	15.5
